# Supplementary material for: The structural basis of lipid scrambling and inactivation in the endoplasmic reticulum scramblase TMEM16K
Source: Nat Commun. 2019 Sep 2;10:3956. doi: 10.1038/s41467-019-11753-1 (PMC6718402; doi:10.1038/s41467-019-11753-1)
Supplement: Supplementary file 6 — Source Data [file 41467_2019_11753_MOESM6_ESM.xlsx]

## Sheet: Fig. 1b
Figure 1b
		Parameter 1 (Pearson's)	Parameter 2 (M1)	Parameter 3 (M2)
	Data 1	0.82	0.36	0.264
	Data 2	0.74	0.872	0.907
	Data 3	0.81	0.884	0.92
	Data 4	0.81	0.402	0.268
	Data 5	0.47	0.731	0.713
	Data 6	0.79	0.804	0.743
	Data 7	0.76	0.857	0.889
	Data 8	0.6	0.851	0.868
	Data 9	0.65	0.415	0.25
	Data 10	0.72	0.901	0.946
	Data 11	0.9	0.968	0.972
	Data 12	0.62	0.843	0.793
	Data 13	0.54	0.796	0.683
	Data 14	0.8	0.376	0.236
	Data 15	0.74	0.937	0.951
	Data 16	0.53	0.736	0.802
	Data 17	0.84	0.882	0.991
	Data 18	0.8	0.893	0.917
	Data 19	0.65	0.879	0.844
	Data 20	0.52	0.74	0.81
	Data 21	0.51	0.879	0.865
	Data 22	0.63	0.909	0.864
	Data 23	0.71	0.523	0.4
		Parameter 1 (Pearson's)	Parameter 2 (M1)	Parameter 3 (M2)
	N	23	23	23
	Average	0.693913	0.758174	0.734609
	St.dev	0.123389	0.196082	0.256705
	SEM	0.0257284	0.0408858	0.0535268

## Sheet: Fig. 1d
Figure 1d
		Parameter 1 (Pearson's)	Parameter 2 (M1)	Parameter 3 (M2)
	Data 1	0.79	0.954	0.972
	Data 2	0.8	0.914	0.908
	Data 3	0.74	0.883	0.848
	Data 4	0.56	0.834	0.868
	Data 5	0.8	0.967	0.958
	Data 6	0.56	0.841	0.837
	Data 7	0.83	0.952	0.961
	Data 8	0.59	0.88	0.91
	Data 9	0.69	0.717	0.773
	Data 10	0.65	0.847	0.879
	Data 11	0.84	0.658	0.766
	Data 12	0.81	0.855	0.865
	Data 13	0.67	0.836	0.819
	Data 14	0.68	0.857	0.893
	Data 15	0.53	0.703	0.744
	Data 16	0.7	0.742	0.766
	Data 17	0.66	0.713	0.736
	Data 18	0.83	0.822	0.857
	Data 19	0.6	0.883	0.874
	Data 20	0.6	0.879	0.865
	Data 21	0.62	0.724	0.755
	Data 22	0.77	0.754	0.781
	Data 23	0.77	0.754	0.781
	Data 24	0.58	0.525	0.642
	Data 25	0.74	0.651	0.384
	Data 26	0.71	0.669	0.716
	Data 27	0.67	0.643	0.706
	Data 28	0.66	0.671	0.74
	Data 29	0.7	0.897	0.894
	Data 30	0.73	0.685	0.745
	Data 31	0.64	0.921	0.941
	Data 32	0.6	0.886	0.91
	Data 33	0.903	0.998	0.987
	Data 34	0.62	0.916	0.923
	Data 35	0.66	0.76	0.82
	Data 36	0.8	0.603	0.643
	Data 37	0.66	0.763	0.814
	Data 38	0.81	0.95	0.947
	Data 39	0.91	0.636	0.704
	Data 40	0.54	0.676	0.727
	Data 41	0.64	0.753	0.756
	Data 42	0.78	0.893	0.89
		Parameter 1 (Pearson's)	Parameter 2 (M1)	Parameter 3 (M2)
	N	42	42	42
	Average	0.701024	0.796786	0.816786
	St.dev	0.0991138	0.116369	0.113592
	SEM	0.0152936	0.0179561	0.0175276

## Sheet: Fig. 1e
Mock
Voltage (mV)	mean	STDEV	N	SEM				Data 1	Data 2	Data 3	Data 4	Data 5	Data 6	Data 7	Data 8	Data 9	Data 10	Data 11	Data 12	Data 13	Data 14	Data 15
-100	-2.5701	2.89169	15	0.746631				-6.34776	-2.93338	-1.62246	-2.23611	-0.825965	-3.21293	-0.586552	-0.702228	-3.27815	-11.3425	-2.45876	-0.967556	-0.594125	-0.721504	-0.721504
-80	-1.92001	2.23565	15	0.577243				-3.17388	-2.66671	-1.47496	-2.03283	-0.750878	-2.20386	-0.435383	-0.556158	-2.21044	-9.3141	-1.65593	-0.883878	-0.429912	-0.505596	-0.505596
-60	-1.34904	1.89117	15	0.488298				-0.830697	-1.697	-1.14983	-1.29836	-0.505809	-1.79463	-0.304041	-0.366723	-1.8419	-7.87775	-0.954896	-0.637612	-0.298609	-0.338876	-0.338876
-40	-0.886555	1.51898	15	0.392199				-0.154374	-0.793444	-0.499025	-0.888351	-0.343067	-1.38207	-0.191757	-0.283505	-1.38064	-6.16359	-0.219219	-0.464383	-0.192484	-0.171204	-0.171204
-20	-0.427176	1.03573	15	0.267424				0.375023	-0.0712572	-0.0194232	-0.371957	-0.11751	-1.04641	-0.0741077	-0.191635	-1.03639	-3.85626	0.490309	-0.357098	-0.0754859	-0.0277188	-0.0277188
0	0.162403	0.504717	15	0.130317				0.728436	0.719385	0.396214	0.242183	0.121263	-0.626218	0.09672	-0.0290331	-0.631185	-0.431519	1.24609	-0.0126348	0.0989243	0.258709	0.258709
20	0.82067	1.02726	15	0.265237				1.01104	1.5121	0.975115	0.939695	0.483436	-0.18184	0.24215	0.0859767	-0.183066	3.79862	2.05081	0.21202	0.243565	0.560219	0.560219
40	1.63573	2.37189	15	0.61242				1.29602	2.41585	1.8459	1.78897	0.932247	0.239296	0.407061	0.248564	0.242625	9.6534	2.93006	0.440665	0.405024	0.845151	0.845151
60	2.75751	3.92808	15	1.01423				1.48305	3.14513	5.71966	2.96163	1.66462	0.720978	0.643363	0.560951	0.743453	15.8498	4.11579	0.735254	0.647478	1.18579	1.18579
80	3.74636	4.70283	15	1.21426				1.82076	4.15647	7.72477	4.47607	3.11694	1.34741	0.940237	1.01094	1.34231	19.1916	5.2439	1.53967	0.968945	1.65769	1.65769
100	4.73453	4.2533	15	1.0982				2.06696	4.9865	10.5387	6.54931	7.43367	2.4197	1.17216	1.48921	2.53265	16.0716	7.74181	2.4978	1.17216	2.1728	2.1728
TMEM16A
Voltage (mV)	mean	STDEV	N	SEM				Data 1	Data 2	Data 3	Data 4	Data 5	Data 6	Data 7	Data 8	Data 9	Data 10	Data 11	Data 12	Data 13
-100	-12.8873	7.62927	13	2.11598				-9.35926	-23.7607	-8.95012	-18.073	-9.13273	-13.1075	-16.6479	-28.6808	-17.5374	-6.87192	-3.02268	-7.42092	-4.97045
-80	-12.2588	6.92079	13	1.91948				-7.03442	-19.4804	-10.3154	-17.38	-9.2595	-13.4838	-17.8185	-26.3522	-16.8205	-5.79844	-2.96683	-8.06534	-4.58957
-60	-11.3474	5.70024	13	1.58096				-6.35486	-16.0324	-10.9892	-15.4529	-9.36038	-14.0361	-17.9706	-20.4819	-15.8883	-4.41413	-2.98483	-8.66555	-4.88549
-40	-9.92131	4.99735	13	1.38602				-5.16511	-11.3095	-11.1051	-12.0141	-8.76985	-14	-18.0638	-15.3455	-14.5678	-3.1746	-2.49925	-8.6955	-4.26697
-20	-7.13391	3.83964	13	1.06492				-3.69014	-5.56599	-9.03343	-9.06353	-6.75831	-10.8884	-14.4954	-8.51607	-10.9107	-1.83131	-1.73944	-6.76171	-3.48637
0	-0.714387	0.940958	13	0.260975				-0.471098	-0.127909	-1.67691	-1.30785	-0.401572	-1.95219	-2.48638	0.773632	-0.946587	-0.0416979	0.44752	-0.394625	-0.701376
20	14.0849	7.21755	13	2.00179				6.19482	9.6386	18.143	17.2455	14.9921	20.7617	25.9598	18.4311	21.5638	3.24907	4.92219	15.185	6.81739
40	43.6564	22.3099	13	6.18766				18.9515	29.768	61.5424	52.2798	47.5499	68.0487	80.7144	51.1804	62.9544	9.7201	15.1655	45.8648	23.793
60	94.9647	46.8844	13	13.0034				40.4244	66.5068	141.766	113.412	105.738	148.117	168.408	111.648	127.938	22.1214	35.0234	96.6838	56.7558
80	171.003	80.2622	13	22.2607				74.1267	126.552	258.998	198.826	191.58	264.901	295.149	204.614	214.576	43.9209	71.5867	168.056	110.15
100	274.262	122.296	13	33.9188				119.538	216.703	421.79	309.972	306.794	417.595	461.555	334.599	321.636	80.397	129.412	259.698	185.718
TMEM16K
Voltage (mV)								Data 1	Data 2	Data 3	Data 4	Data 5	Data 6	Data 7	Data 8	Data 9	Data 10	Data 11	Data 12	Data 13
-100	-3.36615	2.34744	13	0.651063				-2.75466	-1.56571	-5.1578	-0.728015	-3.1022	-1.90087	-3.15711	-5.04698	-1.30112	-2.58288	-1.33972	-6.32267	-8.80026
-80	-2.42051	1.62676	13	0.451181				-1.94189	-0.856646	-3.5359	-0.587372	-2.54917	-1.54677	-2.30403	-4.02574	-0.964592	-1.63608	-1.00119	-4.90725	-5.61005
-60	-1.70418	1.17874	13	0.326924				-1.22877	-0.452248	-2.40672	-0.34967	-1.86405	-1.12666	-1.77244	-2.96901	-0.714924	-1.13862	-0.682161	-3.52274	-3.9263
-40	-1.08486	0.749085	13	0.207759				-0.737477	-0.248101	-1.5326	-0.18091	-1.36584	-0.740277	-1.16585	-1.94543	-0.485206	-0.706899	-0.40008	-2.15718	-2.43729
-20	-0.468637	0.325347	13	0.0902349				-0.254794	-0.0929909	-0.771582	-0.0660117	-0.682036	-0.322246	-0.677658	-0.998682	-0.232301	-0.29342	-0.1046	-0.767474	-0.82849
0	0.1544	0.253057	13	0.0701855				0.234303	0.0898096	-0.0459332	0.0681833	0.0468767	0.124986	-0.292656	0.038305	0.0300913	0.188826	0.267325	0.681258	0.575826
20	0.814061	0.64049	13	0.17764				0.731664	0.274511	0.680409	0.26273	0.784958	0.623164	0.101234	1.02168	0.547985	0.662463	0.594139	2.08335	2.21451
40	1.46303	0.910052	13	0.252403				1.25955	0.511412	1.4275	0.509966	1.47452	1.18502	0.595887	2.07246	1.09847	1.34835	1.02192	3.48364	3.03067
60	2.15308	1.27408	13	0.353367				1.87404	0.782949	2.25137	0.94725	2.20068	1.71944	0.984263	3.38888	1.49966	1.78884	1.4699	5.06224	4.02055
80	2.94669	1.70993	13	0.474248				2.91277	1.12656	3.16187	1.42756	2.93306	2.08151	1.41692	4.43975	1.89772	2.58104	1.96012	6.86654	5.50155
100	4.04266	2.21685	13	0.614842				4.37103	2.02074	4.11633	2.45049	3.27212	2.98361	1.98489	5.90916	2.40888	3.6122	2.86696	9.43484	7.12333

## Sheet: Fig. 1f
Mock
Voltage (mV)	mean	STDEV	N	SEM				Data 1	Data 2	Data 3	Data 4	Data 5	Data 6	Data 7	Data 8	Data 9	Data 10	Data 11	Data 12
-100	-6.01807	5.30312	12	1.53088				-2.53595	-2.80983	-3.36206	-2.30128	-20.9773	-2.20138	-5.22284	-6.57924	-3.30991	-9.41458	-8.59898	-4.90355
-80	-4.58086	4.05774	12	1.17137				-1.4112	-2.43032	-3.46855	-1.58906	-16.0956	-1.64343	-3.79485	-5.04468	-2.61607	-7.30165	-5.98331	-3.59165
-60	-3.5644	3.19557	12	0.922482				-0.947677	-2.14532	-2.9857	-1.42849	-12.8087	-1.17171	-2.57607	-4.04954	-2.18035	-5.37547	-4.25227	-2.85151
-40	-2.55528	2.38816	12	0.689402				-0.575726	-1.54562	-2.50479	-1.15649	-9.51996	-0.728399	-1.50595	-2.80072	-1.57666	-3.82379	-2.81585	-2.10936
-20	-1.63484	1.7813	12	0.514216				-0.207266	-1.5067	-1.87116	-0.749737	-6.92363	-0.27269	-0.496125	-1.72385	-0.907235	-2.10876	-1.56046	-1.29046
0	-0.522872	1.2021	12	0.347017				0.150355	-0.510677	-0.667027	-0.277695	-4.19357	0.194036	0.479536	-0.193513	-0.169009	-0.51168	-0.178249	-0.396975
20	0.951198	0.712635	12	0.20572				0.590745	0.937772	1.06865	0.514711	-0.724467	0.720463	1.39386	1.64441	0.712543	1.48298	2.12363	0.949085
40	3.3611	1.69713	12	0.48992				1.67437	3.45639	3.33101	1.87943	3.78113	1.3172	2.31968	4.85976	2.27144	4.812	7.31752	3.31325
60	7.88291	4.4804	12	1.29338				4.60065	7.40259	6.9629	4.50763	10.1474	2.02661	3.46148	10.3159	5.90125	12.3212	18.2976	8.64972
80	15.0131	9.45474	12	2.72935				10.2796	13.053	11.6004	8.51985	15.7172	2.89561	4.51203	20.2363	12.3607	25.605	37.1176	18.2599
100	25.7717	15.8195	12	4.5667				19.153	22.4438	19.3267	15.5359	27.2646	4.22976	6.6669	36.4893	22.1328	44.316	60.717	30.9845
TMEM16K
Voltage (mV)	mean	STDEV	N	SEM				Data 1	Data 2	Data 3	Data 4	Data 5	Data 6	Data 7	Data 8	Data 9	Data 10	Data 11
-100	-6.35762	6.23987	11	1.88139				-2.21236	-3.11107	-4.25982	-5.55638	-24.6082	-3.75501	-6.82053	-6.80222	-4.32977	-2.96718	-5.51125
-80	-5.20235	5.21175	11	1.5714				-1.99988	-2.17808	-3.28536	-4.77264	-20.4273	-3.07313	-5.46777	-5.4399	-3.26898	-2.3554	-4.9574
-60	-4.00831	4.33025	11	1.30562				-1.8314	-1.81644	-2.37049	-3.3622	-16.8311	-2.36538	-4.19701	-3.69274	-2.51862	-1.79308	-3.31297
-40	-2.91372	3.72736	11	1.12384				-0.840893	-1.82828	-1.60414	-2.30854	-14.0319	-1.59641	-2.88965	-2.2304	-1.63218	-1.25634	-1.83219
-20	-1.77283	2.71997	11	0.820102				-0.834676	-1.15295	-0.692467	-1.08227	-9.94099	-0.980788	-1.4699	-1.11544	-0.748981	-0.623617	-0.859008
0	-0.494838	1.55085	11	0.4676				-0.315011	-0.444835	0.212131	0.156738	-5.12055	-0.314902	0.0345754	-0.0155237	0.211451	0.0508011	0.101912
20	1.24179	0.477491	11	0.143969				0.632791	1.00205	1.29629	1.69016	1.39038	0.407785	2.13805	1.40281	1.48098	1.04446	1.1739
40	4.06284	2.11454	11	0.637557				2.43299	3.93398	3.30536	4.38445	9.50912	1.30007	5.66603	3.87643	3.82434	3.14032	3.3181
60	8.61341	4.23644	11	1.27733				4.90591	8.35351	7.72063	8.50059	19.3278	2.42343	11.4355	7.99021	9.14743	7.96621	6.97625
80	16.2722	6.61294	11	1.99388				8.11061	16.2985	16.1954	15.2255	30.2852	4.03172	19.9643	16.8122	19.347	16.4278	16.2956
100	28.1533	10.4955	11	3.16452				13.9047	25.8072	29.1633	26.3407	43.961	6.28815	37.7301	30.7218	35.2687	29.021	31.4796
TMEM16F
Voltage (mV)	mean	STDEV	N	SEM				Data 1	Data 2	Data 3	Data 4	Data 5	Data 6	Data 7	Data 8	Data 9	Data 10	Data 11	Data 12	Data 13	Data 14	Data 15	Data 16	Data 17
-100	-11.1127	11.3704	17	2.75773				-4.75716	-3.7735	-5.53558	-18.5389	-24.9795	-4.58834	-1.71589	-2.32827	-3.68852	-36.2354	-5.42094	-24.1475	-6.85574	-3.83457	-2.90484	-7.36361	-32.247
-80	-8.76311	8.6994	17	2.10991				-3.75543	-3.29189	-4.3525	-13.0587	-19.7572	-3.36513	-1.20136	-2.09831	-2.6603	-28.4964	-5.5287	-16.6508	-6.08268	-3.49693	-2.49037	-6.91326	-25.7731
-60	-7.29156	8.05269	17	1.95306				-3.54867	-2.62031	-4.77001	-10.9426	-15.5816	-2.57565	-1.10512	-1.80925	-2.08981	-30.3153	-2.49386	-12.3892	-4.05347	-1.98219	-1.79769	-6.4646	-19.4171
-40	-5.18484	5.5259	17	1.34023				-2.75387	-1.98317	-3.8136	-6.65639	-10.3691	-1.9759	-0.978034	-1.53395	-1.52775	-21.6657	-1.64438	-8.55571	-2.91201	-1.69453	-1.47667	-5.67502	-12.9265
-20	-3.12655	3.03035	17	0.734968				-1.63252	-1.22472	-2.51586	-3.36743	-5.78521	-1.27133	-0.731991	-1.28535	-1.11373	-12.3512	-1.38024	-4.61951	-1.54958	-1.29083	-1.20357	-5.05012	-6.77819
0	-0.816667	0.763529	17	0.185183				-0.361796	-0.319011	-0.745857	-0.0841546	-0.809179	-0.536797	-0.45613	-0.731647	-0.484656	-2.80977	-0.577512	-0.923256	-0.192501	-1.00937	-0.856159	-2.63779	-0.347761
20	2.23095	2.7525	17	0.667579				1.58572	1.16765	2.20926	3.62258	5.27357	0.453613	-0.0289175	-0.0644982	0.510565	9.11725	0.17634	2.78383	1.28743	-0.521165	-0.505854	4.08382	6.77493
40	8.15635	9.91303	17	2.40426				4.81776	4.35059	6.88276	8.52073	15.7685	1.98556	0.599191	1.10527	3.13202	37.1025	1.35327	8.32053	4.41528	0.403836	0.128797	22.9619	16.8094
60	22.838	28.0675	17	6.80736				12.2694	14.9759	15.8492	19.4197	44.577	5.78357	1.80402	3.08558	17.0625	107.297	4.7105	19.5788	9.84139	3.02517	2.12382	67.6919	39.1498
80	61.0264	55.6927	17	13.5075				55.5604	49.5463	33.5137	55.1647	110.649	22.1028	6.00747	6.76017	67.5673	215.546	28.7699	69.0987	31.4864	20.9279	14.2325	144.986	105.53
100	135.218	79.9736	17	19.3965				177.337	105.247	68.8627	116.635	212.699	94.6736	36.8436	20.4196	137.757	337.557	99.1435	166.177	107.824	102.808	72.4006	239.64	202.675

## Sheet: Fig. 2b POPC (Sf9)
time(s)	TMEM16K 0 Ca2+	TMEM16K +0.5 mM Ca2+	Protein Free	ecCLC + 0.5 mM Ca2+	afTMEM16 +Ca2+			fit +Ca2+			fit 0 Ca2+
0.3325	1.0481	1.0455	1.0223	1.0327	0.9971			1			1
0.665	1.0448	1.0064	1.023	1.0217	1.0049			0.9852			0.9911
0.9975	1.0504	1.0287	1.0462	1.0233	0.9998			0.9708			0.9823
1.33	1.0425	1.031	1.0422	1.0205	0.9969			0.9568			0.9737
1.6625	1.0412	1.0394	1.0355	1.0294	1.0002			0.943			0.9652
1.995	1.032	1.0197	1.0324	1.0217	1.001			0.9295			0.9568
2.3275	1.0212	1.0128	1.0332	1.0117	0.995			0.9164			0.9486
2.66	1.043	1.019	1.0312	1.0126	0.9967			0.9036			0.9405
2.9925	1.0296	1.0176	1.0302	1.0175	0.9959			0.891			0.9326
3.325	1.0309	1.0189	1.0239	1.0131	0.9981			0.8788			0.9246
3.6575	1.0252	1.0224	1.0316	1.014	0.9998			0.8668			0.9169
3.99	1.0299	1.021	1.0282	1.0145	0.9976			0.8551			0.9093
4.3225	1.0257	1.0194	1.0224	1.0258	0.9909			0.8438			0.9018
4.655	1.0231	1.0159	1.0225	1.018	0.9989			0.8326			0.8944
4.9875	1.0224	1.0132	1.0238	1.0105	0.9978			0.8217			0.8872
5.32	1.0309	1.0118	1.0208	1.0181	0.9966			0.811			0.88
5.6525	1.0247	1.0121	1.0301	1.0222	0.9982			0.8006			0.8729
5.985	1.0111	1.0083	1.0233	1.0216	0.9986			0.7905			0.866
6.3175	1.029	1.0041	1.0179	1.0014	0.9916			0.7805			0.8592
6.65	1.0286	1.0031	1.0094	1.0092	0.9919			0.7708			0.8525
6.9825	1.0249	1.007	1.0174	1.0131	1.0012			0.7613			0.8458
7.315	1.0141	1.0086	1.017	1.0205	0.9979			0.752			0.8393
7.6475	1.0179	1.0114	1.0156	1.0106	0.9985			0.743			0.8328
7.98	1.0208	1.0131	1.0233	1.0006	0.9952			0.7341			0.8266
8.3125	1.0224	1.0153	1.0129	1.0123	0.9934			0.7255			0.8204
8.645	1.0202	1.0065	1.0272	1.0062	0.9954			0.717			0.8142
8.9775	1.0181	1.0041	1.0169	1.0169	1.0021			0.7088			0.8081
9.31	1.0276	1.0021	1.0208	1.0139	0.9934			0.7007			0.8022
9.6425	1.0212	1.0012	1.0196	1.0122	0.9967			0.6928			0.7964
9.975	1.0184	1.0036	1.0249	1.0019	0.994			0.6851			0.7906
10.3075	1.0349	0.9964	1.0276	1.007	0.9922			0.6775			0.7849
10.64	1.0242	1.0001	1.0196	1.0108	0.997			0.6702			0.7794
10.9725	1.015	0.9995	1.0208	1.0084	0.9948			0.663			0.7738
11.305	1.0182	1.0054	1.0201	1.0207	1.0014			0.656			0.7684
11.6375	1.017	1.007	1.01	1.0096	0.995			0.6491			0.7631
11.97	1.0233	1.0071	1.0144	1.0172	0.9989			0.6424			0.7578
12.3025	1.0179	0.999	1.0124	1.0181	0.9981			0.6358			0.7526
12.635	1.0174	1.0054	1.0094	1.0046	0.9915			0.6294			0.7476
12.9675	1.0208	0.9992	1.0159	1.0075	0.9933			0.6231			0.7425
13.3	1.0208	1.0075	1.0196	1.0074	0.9972			0.617			0.7376
13.6325	1.0169	1.0006	1.0066	1.0095	0.9979			0.611			0.7327
13.965	1.0209	1.0023	1.0076	1.0092	0.9926			0.6052			0.728
14.2975	1.0211	1.0037	1.019	1.0105	0.9976			0.5994			0.7233
14.63	1.0178	1.0061	1.0075	1.0092	0.9935			0.5938			0.7186
14.9625	1.0167	0.9988	1.0128	0.9995	0.9963			0.5884			0.714
15.295	1.0133	1.0032	1.0123	1.0181	0.9961			0.583			0.7095
15.6275	1.0163	1.0026	1.0215	1.0071	1.0025			0.5778			0.7051
15.96	1.0163	0.998	1.0126	1.007	0.9946			0.5727			0.7007
16.2925	1.0227	1.0152	1.0165	1.01	0.9944			0.5677			0.6964
16.625	1.0165	1.0013	1.0132	1.0164	0.9921			0.5628			0.6922
16.9575	1.0096	1.0006	1.0137	0.9972	0.9991			0.558			0.688
17.29	1.0246	1.0059	1.0164	1.0141	0.9989			0.5534			0.6839
17.6225	1.0194	1.001	1.0052	1.0088	0.9969			0.5488			0.6799
17.955	1.0179	1.002	1.0149	1.0004	0.998			0.5444			0.6759
18.2875	1.0132	1.0038	1.013	0.9968	0.9971			0.54			0.672
18.62	1.0119	1.007	1.0067	1.0086	0.9957			0.5357			0.6681
18.9525	1.0128	1.006	1.0227	0.9978	0.9941			0.5315			0.6643
19.285	1.003	1.0037	1.0191	1.0109	0.9989			0.5274			0.6605
19.6175	1.0134	1.007	1.0082	1.0087	0.992			0.5234			0.6569
19.95	1.0036	0.997	1.019	1.001	0.9998			0.5196			0.6533
20.2825	1.0191	1.0077	1.0146	0.9998	1.002			0.5157			0.6497
20.615	1.0095	1.0051	1.0113	1.0061	0.9975			0.512			0.6462
20.9475	1.0135	0.9998	1.0016	1.0018	0.9915			0.5084			0.6427
21.28	1.0187	1.0189	1.0153	1.0096	0.9952			0.5048			0.6393
21.6125	1.017	1.0551	1.0138	0.9969	0.9987			0.5013			0.636
21.945	1.0069	1.0055	1.0057	1.011	0.9975			0.4979			0.6326
22.2775	1.0124	1.0066	1.0032	1.0085	0.9953			0.4945			0.6294
22.61	1.0699	1.0123	1.0137	1.0045	0.9952			0.4913			0.6262
22.9425	1.025	1.0128	1.0114	1.0099	0.9956			0.4881			0.623
23.275	1.0199	1.0064	1.0117	1.0081	1.0004			0.485			0.6199
23.6075	1.0091	1.0018	1.0094	1.0093	0.9966			0.4819			0.6168
23.94	1.0065	1.0055	1.0145	1.0058	0.9985			0.4789			0.6138
24.2725	1.0154	1.0038	1.0049	1.0008	0.9922			0.476			0.6109
24.605	1.006	0.998	1.0146	1.0054	1.0014			0.4731			0.6079
24.9375	1.0147	1.0084	1.006	0.991	0.9944			0.4703			0.605
25.27	1.0119	1.0047	1.0052	1.0033	0.9976			0.4676			0.6022
25.6025	1.0107	1.0025	1.0077	1.0039	0.992			0.4649			0.5994
25.935	1.0022	1.0055	1.0078	1.0062	0.9978			0.4623			0.5967
26.2675	1.0126	1.0033	1.0128	1.0074	1.0003			0.4597			0.5939
26.6	1.0087	1.0001	1.015	1.0137	0.9968			0.4572			0.5912
26.9325	1.0102	1.0025	1.0049	1.0131	0.9948			0.4548			0.5886
27.265	1.019	1.0026	1.0128	1.0031	0.9955			0.4524			0.5861
27.5975	1.0073	1.0087	1.0039	1.0063	0.9987			0.45			0.5835
27.93	1.0196	1.0098	1.0061	1.0066	1.0013			0.4476			0.581
28.2625	1.0057	1.0011	1.01	1.0061	1.0015			0.4454			0.5785
28.595	1.0083	0.9971	1.0113	1.0059	0.9933			0.4432			0.5761
28.9275	1.0108	1.0056	1.0075	1.0052	1.0002			0.441			0.5736
29.26	1.0072	1.0035	1.0046	0.9975	0.9994			0.4389			0.5713
29.5925	1.0076	0.9981	1.0066	1.0147	0.9964			0.4369			0.569
29.925	1.018	0.9987	1.0192	0.9998	1.0036			0.4348			0.5667
30.2575	1.0086	0.9982	1.0054	1.0097	0.9937			0.4329			0.5644
30.59	1.0143	1.0074	1.0043	1.0079	0.9978			0.4309			0.5622
30.9225	1.0102	1.0036	1.0064	1.0053	0.9976			0.429			0.56
31.255	1.0158	1.0066	1.0019	1.0101	0.993			0.4271			0.5579
31.5875	1.0124	0.9949	1.0071	1.0019	0.9978			0.4253			0.5557
31.92	0.9997	1.0037	1.0105	1.0088	0.9994			0.4235			0.5536
32.2525	1.0112	1.0016	1.0069	1.0017	0.9915			0.4217			0.5516
32.585	1.0164	1.0039	1.0008	1.0037	0.997			0.42			0.5496
32.9175	1.0161	1.0004	1.0115	1.0052	0.9953			0.4183			0.5476
33.25	1.0088	0.9963	1.0047	0.9978	0.9936			0.4167			0.5456
33.5825	1.0104	0.9984	1.0105	0.9997	0.9993			0.4151			0.5437
33.915	1.0172	1.0014	0.999	0.9985	0.9995			0.4135			0.5417
34.2475	1.0108	1.0014	1.0036	0.9989	0.997			0.412			0.5399
34.58	1.0125	1.0017	1.0048	0.9968	1.0027			0.4105			0.538
34.9125	1.0157	1.0005	1.0116	1.0104	1.0027			0.409			0.5362
35.245	1.0072	0.9938	1.0015	0.996	0.9992			0.4076			0.5344
35.5775	1.0109	1.0089	1.0045	1.0006	0.9966			0.4061			0.5326
35.91	1.0093	1.0042	0.9981	1.0094	0.9922			0.4047			0.5309
36.2425	1.006	0.994	1.0121	1.007	0.9923			0.4033			0.5292
36.575	1.0089	0.9999	1.0088	0.9985	0.9961			0.402			0.5275
36.9075	1.0052	1.0003	1.0033	0.9995	1.0003			0.4007			0.5258
37.24	1.0104	1.0072	0.9976	1.011	1.0006			0.3994			0.5242
37.5725	1.0154	1.0039	1.005	1.0012	0.9994			0.3981			0.5226
37.905	1.0036	1.0056	1.0105	1.0047	0.998			0.3969			0.5209
38.2375	1.0087	1.0005	1.0029	1.0092	0.9951			0.3957			0.5194
38.57	1.0252	1.0045	1.0051	1.0008	0.9959			0.3945			0.5179
38.9025	1.014	1.0024	1.0056	0.9925	0.9938			0.3933			0.5164
39.235	1.0039	0.9963	1.0034	1.0083	0.9996			0.3921			0.5149
39.5675	1.0037	1.0055	1.0112	1.001	0.9929			0.391			0.5134
39.9	1.0113	0.995	1.001	1.0032	0.9967			0.3899			0.5119
40.2325	1.0068	1.0028	1.0091	1.0028	0.9987			0.3889			0.5105
40.565	1.0152	0.9976	1.0095	1.0057	1.0058			0.3877			0.509
40.8975	1.0051	1.0038	1.0006	0.9978	0.9974			0.3867			0.5077
41.23	1.0036	1.0055	1.0088	1.005	0.9965			0.3857			0.5063
41.5625	1.0073	0.9996	0.9976	1.0027	0.9963			0.3847			0.505
41.895	1.0066	1.0014	1.0032	1.0023	1.0024			0.3837			0.5036
42.2275	1.0174	1.0068	0.9994	0.9921	0.9958			0.3827			0.5023
42.56	1.0101	1.0093	1.009	1.0012	0.9929			0.3818			0.5011
42.8925	1.0155	1.0069	1.0021	0.9961	0.9952			0.3809			0.4998
43.225	1.0065	1.0019	1.0081	1.0097	0.9978			0.38			0.4985
43.5575	1.0071	1.0019	1.0067	1.0038	0.9911			0.3791			0.4973
43.89	1.0062	1.001	1.0075	0.9996	0.9987			0.3781			0.4961
44.2225	1.0102	0.9972	1.003	1.0008	0.9964			0.3773			0.4949
44.555	1.006	0.9995	1.0063	1.0028	0.9975			0.3764			0.4937
44.8875	1.0045	1.0065	1.0027	1.006	0.9958			0.3756			0.4926
45.22	1.0115	1.0032	1.0069	1.0097	0.9977			0.3748			0.4914
45.5525	0.9979	1.001	1.0073	0.9992	1.0016			0.374			0.4903
45.885	1.0101	0.9924	1.004	1.0033	0.9949			0.3732			0.4892
46.2175	1.0058	1.0083	1.009	1.0053	0.9944			0.3724			0.4881
46.55	1.011	1.0035	1.0043	1.0014	0.9913			0.3717			0.487
46.8825	1.0144	0.9911	1	1	1.0004			0.3709			0.4859
47.215	1.0047	0.9955	1.0054	0.9946	0.9952			0.3702			0.4848
47.5475	1.0023	1.0042	1.0021	1.0088	0.9945			0.3694			0.4839
47.88	1.0038	1.0022	0.9988	0.998	0.9954			0.3687			0.4828
48.2125	1.0085	1.0008	1.0011	1.0074	0.9922			0.368			0.4818
48.545	1.0057	1.002	1.0107	0.9957	0.9881			0.3673			0.4809
48.8775	1.0064	1.003	1.0016	1.0061	0.9909			0.3666			0.4799
49.21	1.0264	1.0045	1.0113	1.0123	0.9965			0.366			0.4789
49.5425	1.0085	1.004	1.0046	0.9966	0.9964			0.3653			0.478
49.875	1.02	1.0062	1.0093	1.0015	0.9996			0.3647			0.4771
50.2075	1.0104	0.9964	1.0031	1.006	0.9977			0.364			0.4762
50.54	1.0054	0.9965	1.0058	1.0003	0.9946			0.3634			0.4752
50.8725	1.009	1.0007	0.9966	1.0024	0.9979			0.3628			0.4743
51.205	1.0072	1.0032	1.0083	0.9918	0.9999			0.3622			0.4735
51.5375	1.0094	1.0042	1.0117	1.0092	0.9999			0.3616			0.4726
51.87	1.008	0.9939	0.9966	1.0006	0.9936			0.361			0.4717
52.2025	1.0142	0.9979	1.0064	1.0057	0.9951			0.3604			0.4709
52.535	1.0049	0.9991	1.0095	0.9962	0.9972			0.3598			0.4701
52.8675	1.0045	0.9971	1.0038	1.0046	0.9936			0.3592			0.4693
53.2	1.0036	1.0005	1.0013	0.9992	0.9997			0.3587			0.4684
53.5325	1.0009	0.9991	1.005	1.0117	0.9987			0.3582			0.4677
53.865	1.0048	0.9978	1.0006	1.0026	0.9983			0.3576			0.4669
54.1975	1.0039	0.9964	1.0042	1.0091	1.0023			0.3571			0.4661
54.53	1.0048	0.9914	1.0103	0.9923	0.998			0.3566			0.4654
54.8625	1.0106	1.0001	1.0056	0.9914	1.0015			0.356			0.4646
55.195	1.0024	1.0007	1.0129	0.996	0.9957			0.3556			0.4639
55.5275	1.0028	0.9958	1.0018	0.9972	0.9993			0.3551			0.4631
55.86	0.997	1.0014	1.0166	1.0065	0.996			0.3546			0.4624
56.1925	1.0126	1.0052	1.0245	1.0022	0.9984			0.3541			0.4617
56.525	1.006	1.0066	1.0089	0.9974	0.9979			0.3536			0.461
56.8575	1.0009	1.0007	1.0211	1.0022	0.9994			0.3532			0.4603
57.19	1.0047	0.9917	1.0043	1.0113	0.9983			0.3526			0.4597
57.5225	1.0088	0.9913	1.0252	0.9982	0.994			0.3522			0.459
57.855	1.0023	0.9993	1.0101	1.0122	0.9988			0.3518			0.4584
58.1875	1.0098	0.9967	0.9985	0.9964	1			0.3513			0.4577
58.52	1.0108	0.9982	1.0119	0.9949	0.9973			0.3509			0.4571
58.8525	1.0016	0.9942	1.0022	1.0045	0.9984			0.3504			0.4565
59.185	1.0007	1.0011	1.0004	1.0032	0.9993			0.35			0.4558
59.5175	0.9924	1.0039	1.0086	1.0035	0.9925			0.3496			0.4552
59.85	1.0004	1.0013	0.9953	1.0039	1.0012			0.3492			0.4546
60.1825	0.9969	0.9971	0.9991	0.9993	0.9915			0.3487			0.4541
60.515	1.0078	0.9997	1.0064	1.0003	0.9967			0.3483			0.4535
60.8475	1.0013	1.0012	1.0034	0.9985	0.9962			0.3479			0.4529
61.18	0.9988	0.991	1.0053	1.0016	0.9936			0.3475			0.4523
61.5125	1.0044	1.0063	0.9996	0.9951	1.0031			0.3471			0.4518
61.845	0.9974	0.9993	1.0075	1.0044	0.9945			0.3468			0.4512
62.1775	0.9989	1.0027	1.0049	1.0079	1.0016			0.3464			0.4507
62.51	1.0132	0.9921	1.0049	1.0078	0.9941			0.346			0.4501
62.8425	0.9981	0.9995	1.0029	0.9905	1.0012			0.3456			0.4496
63.175	1.0093	1.0022	1.0047	1.003	1.0012			0.3452			0.4491
63.5075	0.9857	0.991	1.0054	0.9981	0.9994			0.3449			0.4486
63.84	1.0085	0.9957	1.0018	1.0023	1.0055			0.3445			0.448
64.1725	1.0003	1.0064	0.9974	1.0027	1.0007			0.3441			0.4475
64.505	0.9958	1.0048	1.0016	0.9995	1.0021			0.3438			0.4471
64.8375	0.9999	0.9997	1.0046	0.9982	1.0011			0.3434			0.4465
65.17	0.9971	0.9996	1.0071	1.0038	0.9982			0.3431			0.4461
65.5025	1.0024	1.0007	1.0042	0.9949	0.9973			0.3428			0.4456
65.835	1.0017	0.9988	0.9907	1.0011	1.0002			0.3424			0.4452
66.1675	1.0086	0.9891	1.0094	1.0018	0.9945			0.342			0.4447
66.5	0.9981	1.0019	0.9965	0.9902	0.9952			0.3417			0.4442
66.8325	1.0022	0.9972	1.0004	0.9937	0.9993			0.3414			0.4438
67.165	1.0031	0.9951	1.0022	1.0033	0.9949			0.3411			0.4433
67.4975	0.9971	0.9977	1.0056	0.9979	0.999			0.3407			0.4429
67.83	1.0057	0.9979	0.9958	1.0077	0.9972			0.3404			0.4425
68.1625	1.0041	1.0001	1.002	1.0046	1.0006			0.3401			0.442
68.495	1.0062	1.0052	1.0046	1.0033	1.0027			0.3398			0.4416
68.8275	1.0142	1.0136	1.0054	1.0067	0.996			0.3395			0.4412
69.16	1.0006	0.9986	1.0034	0.996	1.0009			0.3392			0.4408
69.4925	1.0053	0.986	0.9972	1.002	0.9977			0.3388			0.4404
69.825	1.0003	0.9964	1.0012	1.0133	0.9987			0.3386			0.44
70.1575	1.005	0.9952	1.0006	0.9945	0.9961			0.3383			0.4396
70.49	1.0087	0.9973	1.0061	0.9898	1.0017			0.338			0.4392
70.8225	0.9967	0.9917	0.9999	0.9989	1.0029			0.3377			0.4389
71.155	1.0205	0.9971	1.001	0.9987	0.9948			0.3373			0.4385
71.4875	0.999	1.0068	0.9984	0.9982	0.9982			0.3371			0.4381
71.82	0.9867	1.0019	1.0037	1.0105	1.0029			0.3368			0.4378
72.1525	0.9976	0.9957	0.9999	0.9978	1.0012			0.3365			0.4374
72.485	0.9998	1.0043	1.0003	1.0093	0.9985			0.3362			0.4371
72.8175	1.0031	0.9965	1.0064	1.0119	0.9959			0.336			0.4367
73.15	1.0016	1.0156	0.992	1.0072	0.9943			0.3356			0.4363
73.4825	1.0062	1.0015	0.9964	1.0042	1.0043			0.3354			0.436
73.815	1.0051	1.0014	1.0035	1.0001	1.0029			0.3351			0.4357
74.1475	0.9988	0.9939	1.003	0.9956	1.0022			0.3348			0.4354
74.48	1.0042	0.9956	0.9965	0.9947	1.003			0.3346			0.435
74.8125	1.0017	1.0061	1.0036	1.0071	0.9998			0.3343			0.4347
75.145	1.0075	0.9922	1.0022	1.0071	0.9962			0.334			0.4344
75.4775	0.9976	1.0005	0.9935	1.0015	0.9982			0.3337			0.434
75.81	0.9947	0.9993	1.0024	1.0038	0.9966			0.3335			0.4337
76.1425	1.0153	0.9976	1.0003	0.9998	1.0017			0.3332			0.4335
76.475	0.9998	0.995	1.0012	0.9879	1.0051			0.333			0.4331
76.8075	1.0006	0.9974	0.9955	1.0094	0.9961			0.3327			0.4328
77.14	1	1.0043	0.998	1.0037	1.0031			0.3324			0.4325
77.4725	0.9996	0.9983	1.0068	1.006	0.9965			0.3322			0.4322
77.805	0.995	0.9962	1.0006	1.0039	0.9992			0.332			0.432
78.1375	0.9909	1.0061	0.9971	1.0061	0.9991			0.3317			0.4317
78.47	0.9982	0.9996	0.9999	0.9912	1.0043			0.3314			0.4314
78.8025	0.9988	0.9947	1.0012	0.9849	0.9958			0.3312			0.4311
79.135	1.0004	0.9998	1.0013	1.0015	0.9993			0.3309			0.4308
79.4675	0.9954	0.9956	1.0061	1.0089	0.9994			0.3307			0.4306
79.8	1.0015	1.0005	1.007	1.0097	0.999			0.3305			0.4303
80.1325	0.9992	1	1.0019	1.0031	0.9991			0.3302			0.4301
80.465	0.9912	0.9998	0.9983	0.9924	1.0009			0.33			0.4298
80.7975	0.9943	1.0069	1.0022	1.0057	1.0005			0.3297			0.4295
81.13	1.004	0.9962	0.99	0.994	0.9991			0.3295			0.4293
81.4625	1.0058	0.9992	0.9987	1.0016	1.001			0.3293			0.429
81.795	1.0006	0.9939	0.9985	0.9963	1.0019			0.329			0.4287
82.1275	1.0007	0.9905	1.0051	1.0033	1.0002			0.3288			0.4285
82.46	1.0003	1.0088	1.0029	0.9945	1.0005			0.3286			0.4283
82.7925	0.9969	1.0011	0.9976	1.001	1.0024			0.3283			0.428
83.125	0.9966	0.9972	0.9968	1.0017	0.9967			0.3281			0.4278
83.4575	0.9984	1.0001	1.0027	0.9986	0.999			0.3279			0.4276
83.79	1.0026	1.009	1.0026	1.0026	0.9958			0.3277			0.4273
84.1225	0.9999	1.0038	1.0013	0.9947	1.0004			0.3274			0.4271
84.455	0.9941	0.997	1.0014	0.9996	0.9956			0.3272			0.4269
84.7875	1.0016	0.9996	0.9944	0.9981	0.9984			0.3269			0.4267
85.12	0.9935	0.9949	0.9995	1.0037	1.0072			0.3267			0.4265
85.4525	0.9941	1.008	1.0048	0.9927	1.0057			0.3265			0.4263
85.785	0.994	0.998	1.0019	0.9964	0.9994			0.3263			0.426
86.1175	1.0034	1.004	0.9913	1.0019	1.0013			0.3261			0.4258
86.45	0.9946	1.0065	1.0027	0.996	1.0006			0.3259			0.4256
86.7825	1.0031	0.9986	0.9989	0.9944	0.9984			0.3256			0.4254
87.115	0.9907	0.9935	0.998	0.9876	1.0022			0.3254			0.4252
87.4475	0.9957	1.0035	1.0033	0.998	0.9961			0.3252			0.425
87.78	1.0011	1.0054	1.0044	0.9985	1.0014			0.325			0.4248
88.1125	0.9979	1.0004	0.9952	1.006	1.0011			0.3248			0.4246
88.445	0.9841	0.9931	0.9972	0.9982	1.0065			0.3246			0.4244
88.7775	1.0258	0.997	0.9998	0.9948	0.9976			0.3243			0.4242
89.11	0.9982	1.0052	0.9966	0.9959	0.9974			0.3241			0.424
89.4425	0.9981	1.0094	0.9949	0.9976	1.0022			0.3239			0.4238
89.775	1.0092	1.0055	0.9916	0.9943	1.0045			0.3237			0.4236
90.1075	1.0048	1.0014	0.993	0.9974	0.9969			0.3235			0.4234
90.44	1.0004	1.001	0.9838	1.004	0.997			0.3233			0.4233
90.7725	0.9944	1.0094	0.9973	1.003	1.0024			0.3231			0.4231
91.105	1.0014	1.0035	0.9909	0.9991	1.0067			0.3229			0.4229
91.4375	1.0031	1.0068	0.9905	0.9995	1.0055			0.3227			0.4227
91.77	0.9966	1.0005	0.9931	0.9945	1.0031			0.3225			0.4225
92.1025	0.9989	1.0081	0.9894	0.9956	1.0032			0.3222			0.4224
92.435	0.9966	1.0013	0.9916	1.0023	1.0007			0.322			0.4222
92.7675	0.9959	1.0082	1.0014	0.9908	1.0013			0.3218			0.4221
93.1	0.99	1.0013	1.0004	0.9925	0.9998			0.3216			0.4219
93.4325	0.999	0.9925	0.9963	0.9959	1.0011			0.3214			0.4217
93.765	0.9914	1.0022	0.9913	0.9987	0.9967			0.3212			0.4216
94.0975	0.9948	1.0037	1.0001	0.9959	1.0021			0.3211			0.4214
94.43	0.9986	1.0054	0.9996	1.0065	1.0016			0.3209			0.4212
94.7625	1.0022	0.9975	0.9937	0.9874	0.9988			0.3207			0.4211
95.095	0.9925	1.0029	1.0019	0.9985	0.9982			0.3205			0.4209
95.4275	0.9952	1.0025	0.9905	0.9976	1.0041			0.3203			0.4208
95.76	0.9928	1.0002	0.9962	0.995	1.0005			0.3201			0.4206
96.0925	0.9959	1.0074	0.9936	0.9965	1.0022			0.3199			0.4204
96.425	0.9869	1.0006	1	0.9995	0.9999			0.3196			0.4203
96.7575	1.0023	0.9991	0.9878	0.9969	0.9999			0.3194			0.4202
97.09	0.994	1.0013	0.9981	1.0008	0.9977			0.3192			0.42
97.4225	0.9945	1.0029	0.9961	0.9917	1.0015			0.3191			0.4199
97.755	0.9983	1.0009	0.9863	0.9922	1.0031			0.3189			0.4197
98.0875	0.9977	1.0009	0.9934	0.9911	1.0013			0.3187			0.4196
98.42	0.9975	0.998	0.9962	0.9948	1.0001			0.3185			0.4195
98.7525	0.9958	1.0009	0.9952	0.9953	1.0017			0.3183			0.4193
99.085	0.9855	0.9852	0.9988	0.9935	0.9755			0.3181			0.4192
99.4175	0.9872	0.9715	0.973	0.965	1.0067			0.3179			0.4191
99.75	0.9643	0.9768	0.9519	0.9688	0.9942			0.3177			0.4189
100.082	0.9411	0.9412	0.9369	0.941	0.9838			0.3175			0.4187
100.415	0.9298	0.9352	0.9371	0.9312	0.943			0.3173			0.4186
100.748	0.9173	0.919	0.9234	0.921	0.9507			0.3171			0.4185
101.08	0.9125	0.9073	0.906	0.906	0.9253			0.3169			0.4183
101.412	0.9035	0.8911	0.8931	0.8938	0.9273			0.3167			0.4182
101.745	0.8972	0.8764	0.8821	0.8756	0.9337			0.3165			0.4182
102.078	0.8914	0.8796	0.8714	0.8781	0.9025			0.3164			0.418
102.41	0.8763	0.8636	0.8668	0.852	0.8863			0.3162			0.4179
102.743	0.8733	0.8631	0.8587	0.8482	0.8754			0.316			0.4178
103.075	0.8625	0.8445	0.8488	0.8408	0.8744			0.3158			0.4176
103.407	0.8634	0.8334	0.8426	0.8216	0.8573			0.3156			0.4175
103.74	0.8398	0.8242	0.8282	0.813	0.8521			0.3154			0.4174
104.073	0.8495	0.8171	0.8262	0.8051	0.8405			0.3152			0.4172
104.405	0.8353	0.8052	0.8196	0.7909	0.8293			0.3151			0.4172
104.737	0.8243	0.8016	0.8216	0.7855	0.8265			0.3149			0.417
105.07	0.8214	0.7805	0.8013	0.7704	0.8163			0.3147			0.4169
105.403	0.8096	0.7839	0.7989	0.7671	0.8171			0.3145			0.4168
105.735	0.7993	0.7838	0.7819	0.7613	0.8057			0.3143			0.4166
106.067	0.7945	0.7611	0.7798	0.7436	0.7952			0.3141			0.4166
106.4	0.79	0.7527	0.7711	0.7358	0.7889			0.314			0.4165
106.733	0.787	0.739	0.7649	0.7416	0.785			0.3138			0.4163
107.065	0.779	0.7398	0.7545	0.7409	0.7827			0.3136			0.4163
107.397	0.7716	0.7321	0.7502	0.7069	0.7714			0.3134			0.4161
107.73	0.7657	0.7258	0.7427	0.7188	0.7605			0.3133			0.416
108.062	0.76	0.7154	0.7325	0.6958	0.7527			0.3131			0.4159
108.395	0.7542	0.7077	0.7306	0.693	0.7484			0.3129			0.4158
108.728	0.7494	0.702	0.7262	0.6851	0.7434			0.3127			0.4157
109.06	0.7494	0.6989	0.7124	0.677	0.7338			0.3126			0.4156
109.392	0.7454	0.6887	0.7077	0.6776	0.7309			0.3124			0.4155
109.725	0.7356	0.6833	0.7012	0.6689	0.721			0.3122			0.4154
110.058	0.7347	0.6763	0.6966	0.658	0.714			0.312			0.4153
110.39	0.7183	0.6739	0.6959	0.658	0.7114			0.3118			0.4151
110.722	0.7127	0.6618	0.6838	0.6446	0.7035			0.3116			0.4151
111.055	0.7146	0.6595	0.6833	0.6387	0.7035			0.3114			0.4149
111.388	0.7057	0.6499	0.673	0.6389	0.6912			0.3112			0.4149
111.72	0.7021	0.6435	0.6768	0.6296	0.6866			0.3111			0.4148
112.052	0.702	0.6394	0.6675	0.6283	0.682			0.3109			0.4147
112.385	0.6961	0.6242	0.6639	0.6242	0.6726			0.3107			0.4146
112.718	0.6889	0.6283	0.661	0.6165	0.6687			0.3106			0.4145
113.05	0.6869	0.613	0.644	0.6136	0.6641			0.3104			0.4144
113.382	0.6842	0.6097	0.6433	0.6033	0.6616			0.3102			0.4143
113.715	0.6767	0.6099	0.6427	0.5987	0.6524			0.3101			0.4142
114.047	0.6738	0.6041	0.6342	0.5985	0.6459			0.3099			0.4141
114.38	0.6717	0.5979	0.6274	0.5973	0.6408			0.3097			0.414
114.713	0.6639	0.5924	0.6258	0.5839	0.6397			0.3095			0.4139
115.045	0.659	0.5967	0.6258	0.5859	0.6337			0.3093			0.4138
115.377	0.6573	0.5861	0.623	0.5751	0.6304			0.3092			0.4138
115.71	0.6554	0.581	0.6126	0.5773	0.6232			0.309			0.4136
116.043	0.6486	0.5823	0.6102	0.5697	0.6167			0.3088			0.4136
116.375	0.6453	0.5775	0.6073	0.5649	0.6104			0.3086			0.4134
116.707	0.6437	0.5696	0.6006	0.5769	0.6062			0.3085			0.4134
117.04	0.6349	0.5567	0.597	0.5625	0.6018			0.3083			0.4133
117.373	0.6345	0.5574	0.5975	0.5596	0.5969			0.3081			0.4132
117.705	0.6398	0.5554	0.5859	0.5385	0.5942			0.308			0.4131
118.037	0.6279	0.5502	0.5858	0.5526	0.5867			0.3078			0.4131
118.37	0.6238	0.548	0.592	0.5463	0.5797			0.3076			0.4129
118.703	0.6198	0.5472	0.5811	0.5469	0.5718			0.3075			0.4129
119.035	0.623	0.5406	0.5843	0.5413	0.5719			0.3073			0.4128
119.368	0.6124	0.5376	0.573	0.532	0.5686			0.3071			0.4127
119.7	0.6133	0.5323	0.5658	0.5325	0.5626			0.3069			0.4126
120.032	0.6109	0.526	0.571	0.5322	0.5588			0.3068			0.4125
120.365	0.6082	0.5257	0.5593	0.5277	0.5569			0.3066			0.4125
120.698	0.6029	0.5219	0.5583	0.5194	0.5581			0.3064			0.4124
121.03	0.6008	0.5218	0.5591	0.5239	0.5486			0.3063			0.4123
121.362	0.6019	0.5155	0.5591	0.5145	0.5461			0.3061			0.4122
121.695	0.5915	0.5078	0.5559	0.5172	0.5395			0.3059			0.4121
122.028	0.5909	0.5101	0.556	0.5169	0.5361			0.3058			0.4121
122.36	0.5835	0.5028	0.5499	0.5102	0.5317			0.3056			0.4119
122.692	0.5869	0.5009	0.5465	0.4996	0.5315			0.3054			0.4119
123.025	0.5827	0.493	0.5413	0.5108	0.5231			0.3052			0.4118
123.358	0.5807	0.4924	0.5404	0.504	0.516			0.3051			0.4117
123.69	0.5803	0.4886	0.5423	0.4984	0.5145			0.3049			0.4117
124.022	0.5772	0.4915	0.5365	0.5053	0.5131			0.3048			0.4115
124.355	0.5708	0.4858	0.5372	0.5031	0.5064			0.3046			0.4115
124.688	0.575	0.4792	0.5255	0.4978	0.5042			0.3044			0.4114
125.02	0.573	0.4812	0.5358	0.4911	0.5047			0.3042			0.4114
125.353	0.5698	0.4748	0.5257	0.4906	0.4985			0.3041			0.4113
125.685	0.5605	0.4736	0.5247	0.4887	0.4919			0.3039			0.4112
126.017	0.5629	0.4727	0.5248	0.4884	0.4935			0.3037			0.4111
126.35	0.5628	0.4695	0.5244	0.488	0.4862			0.3036			0.411
126.683	0.5585	0.4645	0.5179	0.488	0.4834			0.3034			0.411
127.015	0.5578	0.4686	0.512	0.488	0.4812			0.3033			0.4109
127.347	0.5544	0.4608	0.5156	0.4867	0.4786			0.3031			0.4108
127.68	0.5439	0.4596	0.5108	0.482	0.4793			0.3029			0.4108
128.012	0.5524	0.4554	0.5104	0.4804	0.4741			0.3027			0.4107
128.345	0.5477	0.456	0.5104	0.479	0.4695			0.3026			0.4106
128.678	0.5484	0.4462	0.5005	0.4823	0.4649			0.3024			0.4106
129.01	0.5489	0.4571	0.4957	0.4823	0.4608			0.3023			0.4104
129.343	0.5374	0.4506	0.5048	0.4748	0.4617			0.3021			0.4104
129.675	0.5391	0.4483	0.5001	0.4747	0.4555			0.302			0.4103
130.007	0.5366	0.4387	0.4978	0.4717	0.4543			0.3018			0.4102
130.34	0.5333	0.4426	0.4922	0.4732	0.448			0.3016			0.4102
130.673	0.5452	0.446	0.4926	0.4692	0.446			0.3014			0.4101
131.005	0.5346	0.4421	0.4952	0.4725	0.4442			0.3013			0.41
131.338	0.5332	0.4401	0.4896	0.4633	0.4422			0.3011			0.41
131.67	0.527	0.4571	0.4963	0.4761	0.4344			0.301			0.4099
132.002	0.5315	0.4331	0.4898	0.4688	0.4355			0.3008			0.4098
132.335	0.5245	0.431	0.4863	0.4664	0.4312			0.3007			0.4098
132.667	0.5222	0.4314	0.485	0.4613	0.4318			0.3005			0.4097
133	0.5245	0.4533	0.4831	0.4669	0.4247			0.3003			0.4097
133.333	0.5264	0.4222	0.4861	0.4676	0.4204			0.3002			0.4096
133.665	0.5162	0.4263	0.4819	0.4651	0.4181			0.3			0.4095
133.998	0.5216	0.4238	0.4786	0.4574	0.4168			0.2999			0.4095
134.33	0.5219	0.4205	0.4865	0.46	0.4138			0.2997			0.4094
134.662	0.5171	0.4155	0.4714	0.4583	0.4148			0.2995			0.4093
134.995	0.514	0.4158	0.4805	0.4575	0.4089			0.2994			0.4093
135.327	0.5153	0.4182	0.4736	0.4609	0.4043			0.2992			0.4092
135.66	0.5132	0.4156	0.4713	0.4574	0.4007			0.2991			0.4091
135.993	0.5153	0.4125	0.4753	0.4553	0.4009			0.2989			0.4091
136.325	0.5061	0.4141	0.4745	0.4621	0.4018			0.2988			0.409
136.657	0.5133	0.4102	0.4726	0.4559	0.3944			0.2986			0.4089
136.99	0.5056	0.4126	0.4696	0.4561	0.3945			0.2984			0.4089
137.322	0.5014	0.4082	0.4696	0.4575	0.3916			0.2983			0.4088
137.655	0.502	0.4079	0.4666	0.4582	0.3923			0.2981			0.4087
137.988	0.5045	0.3992	0.4692	0.4566	0.3862			0.298			0.4087
138.32	0.5039	0.4021	0.469	0.448	0.3868			0.2978			0.4086
138.653	0.5027	0.4065	0.468	0.4526	0.3802			0.2976			0.4085
138.985	0.5024	0.3981	0.4625	0.4544	0.3782			0.2975			0.4085
139.317	0.5021	0.4022	0.4627	0.4494	0.3787			0.2973			0.4084
139.65	0.4921	0.3984	0.4633	0.451	0.3756			0.2972			0.4083
139.982	0.4983	0.3976	0.4623	0.4514	0.3732			0.297			0.4083
140.315	0.4961	0.3995	0.4594	0.4505	0.3734			0.2969			0.4082
140.648	0.4922	0.3898	0.4625	0.4508	0.3698			0.2967			0.4081
140.98	0.497	0.3899	0.4608	0.4543	0.3694			0.2965			0.4081
141.312	0.4874	0.39	0.4635	0.4499	0.3671			0.2964			0.408
141.645	0.4933	0.3923	0.4649	0.446	0.3639			0.2962			0.408
141.977	0.4917	0.386	0.4537	0.4424	0.3597			0.2961			0.4079
142.31	0.487	0.3833	0.463	0.4509	0.356			0.2959			0.4078
142.643	0.4857	0.3909	0.4541	0.4462	0.3546			0.2957			0.4078
142.975	0.4872	0.3866	0.4563	0.4422	0.3524			0.2956			0.4078
143.308	0.4831	0.3838	0.4529	0.4482	0.352			0.2955			0.4077
143.64	0.4879	0.385	0.4579	0.4491	0.3484			0.2953			0.4076
143.972	0.4847	0.383	0.4554	0.4462	0.3479			0.2952			0.4076
144.305	0.4826	0.3824	0.4517	0.4442	0.3479			0.295			0.4075
144.637	0.4774	0.3803	0.4503	0.4483	0.3446			0.2948			0.4074
144.97	0.4813	0.3819	0.452	0.4538	0.3462			0.2947			0.4074
145.303	0.482	0.3826	0.4526	0.4465	0.3412			0.2946			0.4073
145.635	0.4746	0.3844	0.4525	0.4458	0.3411			0.2944			0.4072
145.968	0.4771	0.3783	0.4526	0.4491	0.337			0.2942			0.4072
146.3	0.4794	0.3747	0.4513	0.4397	0.3378			0.2941			0.4071
146.632	0.4766	0.3792	0.4504	0.4441	0.3324			0.2939			0.4071
146.965	0.4782	0.3798	0.4518	0.4384	0.3373			0.2938			0.407
147.298	0.4749	0.3717	0.4499	0.4411	0.3297			0.2937			0.407
147.63	0.4669	0.3795	0.4484	0.4441	0.3284			0.2935			0.4069
147.963	0.4801	0.3826	0.4473	0.4404	0.3273			0.2933			0.4068
148.295	0.4771	0.3748	0.4455	0.4462	0.326			0.2932			0.4068
148.627	0.4761	0.3737	0.441	0.4413	0.3217			0.293			0.4067
148.96	0.4707	0.3724	0.445	0.4434	0.3221			0.2929			0.4066
149.292	0.4798	0.3718	0.4442	0.434	0.3234			0.2927			0.4066
149.625	0.4724	0.3707	0.4504	0.4377	0.3196			0.2925			0.4066
149.958	0.4662	0.3759	0.446	0.4433	0.3182			0.2924			0.4065
150.29	0.4712	0.3704	0.4387	0.4435	0.3138			0.2923			0.4064
150.623	0.4693	0.3703	0.4482	0.4373	0.3152			0.2921			0.4064
150.955	0.4712	0.362	0.4444	0.443	0.3113			0.292			0.4063
151.287	0.4762	0.372	0.4409	0.4411	0.3097			0.2918			0.4063
151.62	0.4693	0.3686	0.4452	0.4385	0.3104			0.2917			0.4062
151.952	0.4627	0.3635	0.4545	0.4418	0.3083			0.2915			0.4061
152.285	0.4707	0.3626	0.4461	0.4384	0.3092			0.2914			0.4061
152.618	0.4599	0.3553	0.4408	0.4452	0.3054			0.2912			0.4061
152.95	0.4629	0.3631	0.4369	0.4377	0.3027			0.291			0.406
153.282	0.462	0.3647	0.4409	0.4392	0.3027			0.2909			0.4059
153.615	0.4697	0.3592	0.4436	0.4403	0.2985			0.2908			0.4059
153.947	0.466	0.3599	0.4387	0.4354	0.2998			0.2906			0.4058
154.28	0.4676	0.3571	0.4438	0.439	0.2962			0.2905			0.4057
154.613	0.4642	0.3599	0.4389	0.4412	0.2965			0.2903			0.4057
154.945	0.4637	0.3576	0.4428	0.4401	0.2937			0.2902			0.4057
155.278	0.4664	0.3647	0.4423	0.4407	0.2952			0.2901			0.4056
155.61	0.4556	0.354	0.4423	0.4341	0.291			0.2899			0.4055
155.942	0.4566	0.3542	0.4428	0.44	0.2938			0.2897			0.4055
156.275	0.4634	0.3558	0.439	0.4384	0.2877			0.2896			0.4054
156.607	0.4587	0.356	0.4428	0.4394	0.2899			0.2895			0.4054
156.94	0.4586	0.3504	0.4367	0.4347	0.2867			0.2893			0.4053
157.273	0.4616	0.359	0.4385	0.4381	0.284			0.2891			0.4053
157.605	0.4572	0.3583	0.4391	0.4287	0.2864			0.289			0.4052
157.938	0.4626	0.354	0.443	0.439	0.2822			0.2889			0.4051
158.27	0.4538	0.3567	0.4408	0.4389	0.2827			0.2887			0.4051
158.602	0.4566	0.3514	0.4396	0.4389	0.2807			0.2886			0.4051
158.935	0.454	0.3556	0.4304	0.4368	0.2803			0.2884			0.405
159.268	0.4611	0.3557	0.4387	0.4337	0.2789			0.2883			0.4049
159.6	0.4603	0.3519	0.4353	0.444	0.2779			0.2882			0.4049
159.933	0.4534	0.3531	0.4397	0.4371	0.2768			0.288			0.4048
160.265	0.4525	0.3457	0.444	0.4384	0.2717			0.2878			0.4047
160.597	0.4558	0.3472	0.441	0.4315	0.2745			0.2877			0.4047
160.93	0.4542	0.3398	0.4425	0.4356	0.2711			0.2876			0.4047
161.262	0.4532	0.3548	0.4378	0.4356	0.2735			0.2874			0.4046
161.595	0.4519	0.3469	0.4395	0.4291	0.271			0.2872			0.4046
161.928	0.4471	0.3492	0.439	0.4381	0.2689			0.2871			0.4045
162.26	0.4569	0.3435	0.4352	0.4408	0.2659			0.287			0.4044
162.593	0.4524	0.3412	0.4384	0.4357	0.2667			0.2869			0.4044
162.925	0.4511	0.345	0.4395	0.4357	0.2662			0.2867			0.4044
163.257	0.4552	0.3427	0.4379	0.4331	0.2674			0.2865			0.4043
163.59	0.4494	0.345	0.4369	0.4362	0.2665			0.2864			0.4042
163.923	0.4482	0.3472	0.438	0.4332	0.265			0.2863			0.4042
164.255	0.4532	0.3488	0.4346	0.4408	0.261			0.2861			0.4042
164.588	0.4508	0.3351	0.4413	0.4377	0.26			0.286			0.4041
164.92	0.4476	0.3382	0.4364	0.4292	0.2598			0.2858			0.404
165.252	0.452	0.3456	0.4352	0.439	0.2589			0.2857			0.404
165.585	0.451	0.342	0.4399	0.4303	0.2612			0.2855			0.4039
165.917	0.4528	0.3399	0.4388	0.4337	0.2567			0.2854			0.4039
166.25	0.4533	0.342	0.4352	0.4382	0.2526			0.2853			0.4038
166.583	0.4486	0.3418	0.437	0.4315	0.2554			0.2851			0.4038
166.915	0.4468	0.3432	0.4336	0.4385	0.2544			0.285			0.4037
167.248	0.4469	0.3402	0.4397	0.4329	0.2553			0.2848			0.4036
167.58	0.4437	0.3399	0.4374	0.4337	0.2514			0.2847			0.4036
167.912	0.4469	0.3397	0.4378	0.4362	0.2518			0.2846			0.4036
168.245	0.4424	0.3377	0.4342	0.4332	0.2533			0.2844			0.4035
168.577	0.4523	0.3396	0.4331	0.4318	0.2509			0.2843			0.4034
168.91	0.4465	0.3389	0.4366	0.4362	0.2489			0.2841			0.4034
169.243	0.4458	0.3377	0.4352	0.4345	0.2494			0.284			0.4034
169.575	0.4434	0.3376	0.4324	0.4325	0.2449			0.2838			0.4033
169.907	0.4445	0.336	0.4357	0.4317	0.248			0.2837			0.4032
170.24	0.4482	0.3386	0.4362	0.4322	0.2475			0.2836			0.4032
170.572	0.4417	0.3403	0.4359	0.4343	0.2445			0.2835			0.4031
170.905	0.4443	0.331	0.4351	0.4351	0.2432			0.2833			0.4031
171.238	0.445	0.3311	0.433	0.4335	0.2433			0.2831			0.403
171.57	0.4478	0.3338	0.4338	0.4337	0.2414			0.283			0.403
171.903	0.4399	0.3345	0.432	0.4276	0.2395			0.2829			0.4029
172.235	0.4428	0.3325	0.4379	0.4338	0.2417			0.2827			0.4029
172.567	0.4443	0.3354	0.4327	0.4324	0.2406			0.2826			0.4029
172.9	0.4402	0.3303	0.4389	0.4305	0.2406			0.2825			0.4028
173.232	0.4397	0.3349	0.4416	0.4407	0.2392			0.2823			0.4027
173.565	0.4447	0.3308	0.4415	0.4315	0.2376			0.2822			0.4027
173.898	0.4421	0.3352	0.4323	0.4363	0.2376			0.282			0.4027
174.23	0.4436	0.3298	0.4405	0.4354	0.239			0.2819			0.4026
174.562	0.4389	0.328	0.4412	0.4359	0.2364			0.2818			0.4025
174.895	0.4419	0.3265	0.4301	0.4278	0.2365			0.2816			0.4025
175.227	0.4402	0.3312	0.4353	0.4319	0.2342			0.2815			0.4024
175.56	0.4357	0.341	0.4322	0.4343	0.2327			0.2814			0.4024
175.893	0.4402	0.3292	0.4299	0.4316	0.2306			0.2812			0.4023
176.225	0.4414	0.3266	0.4324	0.4367	0.2341			0.2811			0.4023
176.558	0.4342	0.3256	0.4293	0.4345	0.2321			0.281			0.4022
176.89	0.4374	0.3298	0.4374	0.4331	0.2324			0.2808			0.4022
177.222	0.4397	0.3296	0.4363	0.4317	0.2307			0.2807			0.4021
177.555	0.4374	0.3253	0.4391	0.4357	0.2288			0.2805			0.4021
177.887	0.4372	0.3266	0.4333	0.4374	0.2313			0.2804			0.402
178.22	0.4438	0.3261	0.4329	0.4333	0.2297			0.2803			0.4019
178.553	0.4359	0.3254	0.4334	0.4386	0.2279			0.2801			0.4019
178.885	0.4386	0.3282	0.433	0.434	0.2301			0.28			0.4019
179.218	0.441	0.3285	0.4344	0.4376	0.2282			0.2799			0.4018
179.55	0.4376	0.3295	0.4351	0.4391	0.2258			0.2797			0.4017
179.882	0.4374	0.3272	0.4348	0.4355	0.2248			0.2796			0.4017
180.215	0.4397	0.3227	0.4329	0.4389	0.2247			0.2795			0.4017
180.548	0.4364	0.3227	0.43	0.4325	0.2254			0.2793			0.4016
180.88	0.4356	0.3247	0.4313	0.4319	0.2208			0.2792			0.4015
181.213	0.4385	0.3223	0.4369	0.4382	0.2203			0.2791			0.4015
181.545	0.4331	0.3258	0.4341	0.4331	0.2218			0.2789			0.4015
181.877	0.4381	0.3178	0.434	0.4339	0.2219			0.2788			0.4014
182.21	0.4331	0.3262	0.4371	0.4302	0.22			0.2787			0.4013
182.542	0.4282	0.3205	0.4321	0.4305	0.2221			0.2785			0.4013
182.875	0.4365	0.3225	0.4327	0.435	0.22			0.2784			0.4013
183.208	0.4371	0.3229	0.4339	0.433	0.2184			0.2782			0.4012
183.54	0.4331	0.3225	0.4311	0.4306	0.2191			0.2781			0.4012
183.873	0.436	0.3215	0.4312	0.4316	0.2177			0.278			0.4011
184.205	0.4331	0.3217	0.4308	0.4372	0.2166			0.2778			0.4011
184.537	0.4355	0.3184	0.4347	0.4366	0.2161			0.2777			0.401
184.87	0.4376	0.3211	0.4307	0.4353	0.2157			0.2776			0.401
185.202	0.4345	0.3193	0.4354	0.4304	0.2157			0.2774			0.4009
185.535	0.436	0.324	0.4309	0.4362	0.2155			0.2773			0.4009
185.868	0.4375	0.3162	0.4325	0.4389	0.2159			0.2772			0.4008
186.2	0.4352	0.3214	0.431	0.433	0.2141			0.277			0.4008
186.532	0.4358	0.3312	0.4297	0.429	0.2145			0.2769			0.4007
186.865	0.4299	0.3191	0.4288	0.4354	0.2125			0.2768			0.4007
187.197	0.4338	0.319	0.434	0.4309	0.2129			0.2767			0.4006
187.53	0.4317	0.322	0.431	0.4268	0.2126			0.2765			0.4006
187.863	0.4335	0.3182	0.4324	0.4312	0.21			0.2764			0.4005
188.195	0.429	0.3196	0.4313	0.4304	0.2118			0.2763			0.4005
188.528	0.4461	0.3198	0.4302	0.4419	0.2099			0.2761			0.4004
188.86	0.432	0.3207	0.4323	0.4253	0.2099			0.276			0.4004
189.192	0.4221	0.3193	0.4311	0.4394	0.2103			0.2759			0.4003
189.525	0.432	0.3206	0.4319	0.43	0.2083			0.2757			0.4002
189.857	0.4316	0.3189	0.4353	0.4313	0.2097			0.2756			0.4002
190.19	0.4608	0.3168	0.4282	0.4308	0.2092			0.2755			0.4002
190.523	0.4321	0.3229	0.4294	0.437	0.2091			0.2753			0.4001
190.855	0.4351	0.3142	0.4332	0.4339	0.2075			0.2752			0.4
191.188	0.4296	0.3193	0.4348	0.4315	0.2084			0.2751			0.4
191.52	0.4351	0.3154	0.4331	0.4325	0.2076			0.275			0.4
191.852	0.4277	0.3206	0.4328	0.4348	0.2066			0.2748			0.3999
192.185	0.4299	0.3173	0.4322	0.4341	0.2053			0.2747			0.3998
192.518	0.4311	0.3148	0.4359	0.4319	0.2082			0.2746			0.3998
192.85	0.4329	0.3189	0.4297	0.4308	0.2046			0.2744			0.3998
193.183	0.4261	0.3137	0.4282	0.4339	0.2049			0.2743			0.3997
193.515	0.4328	0.3211	0.4294	0.4336	0.2038			0.2742			0.3996
193.847	0.4336	0.3147	0.4318	0.431	0.2039			0.274			0.3996
194.18	0.4236	0.3155	0.4325	0.433	0.2035			0.2739			0.3996
194.512	0.4295	0.3163	0.4356	0.4329	0.2013			0.2738			0.3995
194.845	0.4282	0.312	0.4295	0.4359	0.2047			0.2736			0.3995
195.178	0.4265	0.3158	0.4287	0.4282	0.2031			0.2735			0.3995
195.51	0.4278	0.3105	0.4285	0.4276	0.202			0.2734			0.3994
195.843	0.4274	0.3144	0.4336	0.4357	0.2028			0.2733			0.3993
196.175	0.4223	0.3128	0.432	0.426	0.2018			0.2732			0.3993
196.507	0.4361	0.3129	0.4347	0.4267	0.2017			0.2731			0.3993
196.84	0.4492	0.311	0.4328	0.4272	0.2018			0.2729			0.3992
197.173	0.4245	0.3132	0.4334	0.4339	0.1995			0.2728			0.3991
197.505	0.4268	0.3161	0.4314	0.4337	0.1999			0.2727			0.3991
197.838	0.4259	0.309	0.4352	0.4329	0.1995			0.2725			0.3991
198.17	0.4225	0.3112	0.4263	0.4292	0.1977			0.2724			0.399
198.502	0.4253	0.315	0.4343	0.4333	0.1981			0.2723			0.3989
198.835	0.4289	0.3122	0.4319	0.4266	0.1957			0.2721			0.3989
199.167	0.4281	0.3091	0.4311	0.4298	0.1957			0.272			0.3989
199.5	0.4283	0.3133	0.4301	0.4279	0.1976			0.2719			0.3988
199.833	0.4259	0.3148	0.4281	0.4325	0.1973			0.2718			0.3987
200.165	0.4259	0.3104	0.4308	0.434	0.1961			0.2716			0.3987
200.498	0.4228	0.312	0.4363	0.4317	0.197			0.2715			0.3987
200.83	0.4281	0.3112	0.432	0.4328	0.1972			0.2714			0.3986
201.162	0.4256	0.3117	0.4235	0.4326	0.1949			0.2713			0.3985
201.495	0.4225	0.3129	0.4303	0.4323	0.1969			0.2712			0.3985
201.827	0.4182	0.313	0.428	0.4323	0.1969			0.271			0.3985
202.16	0.4266	0.3131	0.4337	0.4285	0.1965			0.2709			0.3984
202.493	0.4266	0.3066	0.4317	0.4266	0.1926			0.2708			0.3983
202.825	0.4283	0.3081	0.4266	0.4341	0.1944			0.2706			0.3983
203.157	0.4159	0.3076	0.4323	0.4303	0.1927			0.2705			0.3983
203.49	0.4228	0.31	0.4279	0.4322	0.1929			0.2704			0.3982
203.822	0.4248	0.3116	0.4355	0.4332	0.1945			0.2702			0.3981
204.155	0.4204	0.3094	0.4339	0.4301	0.1937			0.2701			0.3981
204.488	0.4242	0.3089	0.4364	0.4385	0.1926			0.2701			0.3981
204.82	0.4238	0.3119	0.4336	0.4307	0.1908			0.2699			0.398
205.153	0.4221	0.3091	0.4333	0.4377	0.1919			0.2698			0.3979
205.485	0.4229	0.2997	0.4267	0.4305	0.1908			0.2697			0.3979
205.817	0.4246	0.3267	0.4345	0.4263	0.192			0.2695			0.3979
206.15	0.426	0.3096	0.4304	0.433	0.1894			0.2694			0.3978
206.482	0.4232	0.3081	0.4298	0.4314	0.1898			0.2693			0.3978
206.815	0.4226	0.3073	0.4336	0.4322	0.19			0.2691			0.3978
207.148	0.4219	0.3094	0.4258	0.4333	0.1907			0.2691			0.3977
207.48	0.422	0.3237	0.433	0.4318	0.1879			0.2689			0.3976
207.812	0.4191	0.3096	0.432	0.4287	0.1906			0.2688			0.3976
208.145	0.4234	0.3052	0.4313	0.4335	0.1897			0.2687			0.3976
208.477	0.4246	0.3034	0.4341	0.4348	0.1899			0.2685			0.3975
208.81	0.4173	0.3092	0.4256	0.4331	0.1886			0.2684			0.3974
209.143	0.4222	0.3056	0.4309	0.4254	0.1882			0.2683			0.3974
209.475	0.4201	0.3065	0.4336	0.4273	0.1887			0.2682			0.3974
209.808	0.4216	0.3106	0.4285	0.4319	0.1876			0.2681			0.3973
210.14	0.4176	0.311	0.4312	0.4312	0.1874			0.268			0.3972
210.472	0.4188	0.306	0.4366	0.4322	0.1863			0.2678			0.3972
210.805	0.4196	0.3041	0.4298	0.4283	0.1873			0.2677			0.3972
211.137	0.4227	0.3057	0.4314	0.431	0.1889			0.2676			0.3971
211.47	0.4198	0.3029	0.4304	0.4274	0.1856			0.2674			0.397
211.803	0.426	0.3066	0.429	0.4337	0.1871			0.2673			0.397
212.135	0.4222	0.3036	0.4335	0.4324	0.1864			0.2672			0.397
212.468	0.4191	0.3064	0.4286	0.4301	0.1851			0.2671			0.3969
212.8	0.4235	0.3048	0.4338	0.4298	0.187			0.267			0.3969
213.132	0.4206	0.3006	0.4301	0.4345	0.1869			0.2668			0.3968
213.465	0.4226	0.304	0.4272	0.4341	0.1884			0.2667			0.3968
213.798	0.4128	0.3068	0.4309	0.4222	0.1845			0.2666			0.3967
214.13	0.4204	0.3052	0.4283	0.4282	0.1854			0.2665			0.3967
214.463	0.4184	0.3011	0.4271	0.4278	0.1851			0.2664			0.3966
214.795	0.4226	0.3058	0.4306	0.4211	0.1843			0.2663			0.3966
215.127	0.4192	0.3045	0.4343	0.4278	0.1821			0.2661			0.3965
215.46	0.4225	0.3033	0.4266	0.4264	0.1827			0.266			0.3965
215.792	0.4144	0.302	0.4291	0.4295	0.183			0.2659			0.3964
216.125	0.4173	0.3008	0.4343	0.4241	0.1832			0.2658			0.3964
216.458	0.4173	0.3042	0.4329	0.4283	0.1826			0.2657			0.3964
216.79	0.4287	0.3013	0.4308	0.4256	0.182			0.2655			0.3963
217.123	0.4244	0.3054	0.432	0.4346	0.1824			0.2654			0.3962
217.455	0.4276	0.2984	0.4262	0.4235	0.1805			0.2653			0.3962
217.787	0.4215	0.2989	0.4348	0.4318	0.1823			0.2652			0.3962
218.12	0.4214	0.3001	0.43	0.4244	0.183			0.2651			0.3961
218.452	0.4133	0.2995	0.4297	0.4285	0.1822			0.265			0.3961
218.785	0.4141	0.2995	0.4292	0.4375	0.1828			0.2648			0.396
219.118	0.4179	0.2995	0.4278	0.4294	0.1814			0.2647			0.396
219.45	0.4176	0.3052	0.425	0.4282	0.1799			0.2646			0.3959
219.782	0.4143	0.3023	0.4308	0.4326	0.1802			0.2645			0.3959
220.115	0.4151	0.2996	0.427	0.4283	0.1819			0.2644			0.3959
220.447	0.4186	0.2999	0.4324	0.4306	0.1798			0.2642			0.3958
220.78	0.4154	0.2988	0.4317	0.428	0.1799			0.2641			0.3957
221.113	0.4289	0.2982	0.4316	0.4272	0.1815			0.264			0.3957
221.445	0.417	0.296	0.43	0.4296	0.1804			0.2639			0.3957
221.778	0.4156	0.2994	0.4286	0.4286	0.1812			0.2638			0.3956
222.11	0.4149	0.3011	0.4305	0.4288	0.1813			0.2636			0.3955
222.442	0.4233	0.2982	0.4257	0.431	0.1796			0.2636			0.3955
222.775	0.4226	0.2986	0.4324	0.4279	0.1798			0.2634			0.3955
223.107	0.4177	0.2962	0.4227	0.4323	0.1799			0.2633			0.3954
223.44	0.4123	0.2969	0.4302	0.4353	0.1805			0.2632			0.3953
223.773	0.4092	0.2978	0.4322	0.4317	0.18			0.2631			0.3953
224.105	0.4147	0.2983	0.4325	0.4348	0.1786			0.263			0.3953
224.438	0.4084	0.2968	0.4288	0.4239	0.1792			0.2629			0.3952
224.77	0.4179	0.2954	0.4337	0.4253	0.1773			0.2627			0.3951
225.102	0.417	0.2952	0.4329	0.4294	0.1787			0.2626			0.3951
225.435	0.4106	0.2928	0.4303	0.428	0.1784			0.2625			0.3951
225.768	0.417	0.3002	0.4312	0.4307	0.1767			0.2624			0.395
226.1	0.4184	0.2981	0.4296	0.426	0.1774			0.2623			0.3949
226.433	0.4011	0.2996	0.4318	0.4269	0.1779			0.2621			0.3949
226.765	0.4165	0.2998	0.428	0.4327	0.1765			0.2621			0.3949
227.097	0.4166	0.2955	0.4262	0.426	0.1782			0.2619			0.3948
227.43	0.4139	0.2967	0.4286	0.4273	0.1755			0.2618			0.3948
227.762	0.4185	0.2951	0.426	0.4267	0.1742			0.2617			0.3947
228.095	0.4128	0.2943	0.4284	0.4273	0.1751			0.2616			0.3947
228.428	0.4155	0.2919	0.4302	0.4311	0.1751			0.2615			0.3946
228.76	0.4167	0.2949	0.4286	0.4242	0.1736			0.2614			0.3946
229.093	0.4123	0.2928	0.429	0.4281	0.1757			0.2612			0.3945
229.425	0.4149	0.2949	0.4319	0.4317	0.1775			0.2612			0.3945
229.757	0.4088	0.2985	0.4294	0.4316	0.1777			0.261			0.3945
230.09	0.4137	0.3004	0.4274	0.4309	0.1745			0.2609			0.3944
230.423	0.4144	0.3024	0.4284	0.4252	0.1743			0.2608			0.3944
230.755	0.413	0.2912	0.4297	0.427	0.174			0.2607			0.3943
231.088	0.4104	0.296	0.429	0.4345	0.176			0.2606			0.3943
231.42	0.414	0.2934	0.4364	0.4289	0.174			0.2604			0.3942
231.752	0.4137	0.2977	0.4256	0.4285	0.1753			0.2604			0.3942
232.085	0.4153	0.2948	0.4346	0.427	0.1744			0.2602			0.3942
232.417	0.4141	0.2976	0.4343	0.4298	0.1743			0.2601			0.3941
232.75	0.4093	0.2931	0.4291	0.4279	0.177			0.26			0.394
233.083	0.4071	0.2945	0.4287	0.4246	0.1743			0.2599			0.394
233.415	0.4108	0.2918	0.427	0.426	0.1742			0.2598			0.394
233.748	0.4057	0.2912	0.4258	0.421	0.175			0.2597			0.3939
234.08	0.4113	0.2924	0.4247	0.424	0.1723			0.2596			0.3938
234.412	0.4102	0.2935	0.43	0.433	0.175			0.2595			0.3938
234.745	0.4129	0.3038	0.4297	0.4294	0.1722			0.2593			0.3938
235.077	0.4029	0.2923	0.43	0.4241	0.1744			0.2593			0.3937
235.41	0.408	0.2919	0.4265	0.4267	0.1729			0.2591			0.3936
235.743	0.4331	0.2949	0.4312	0.4285	0.1761			0.259			0.3936
236.075	0.4069	0.2919	0.4275	0.4313	0.1727			0.2589			0.3936
236.407	0.4077	0.2936	0.4278	0.4219	0.1718			0.2588			0.3935
236.74	0.4085	0.2881	0.4328	0.4256	0.1727			0.2587			0.3934
237.072	0.412	0.2894	0.434	0.4245	0.1711			0.2585			0.3934
237.405	0.405	0.2854	0.4276	0.4236	0.173			0.2585			0.3934
237.738	0.4078	0.2927	0.4232	0.4341	0.1722			0.2583			0.3933
238.07	0.4135	0.285	0.4256	0.4288	0.1738			0.2582			0.3933
238.403	0.4113	0.287	0.4272	0.4299	0.1729			0.2582			0.3932
238.735	0.4051	0.3006	0.4297	0.4232	0.171			0.258			0.3932
239.067	0.4094	0.289	0.4283	0.4344	0.1714			0.2579			0.3931
239.4	0.4129	0.2886	0.4321	0.4268	0.1734			0.2578			0.3931
239.732	0.4094	0.2878	0.4243	0.4309	0.1717			0.2577			0.393
240.065	0.4088	0.2884	0.4305	0.4252	0.171			0.2576			0.393
240.398	0.4072	0.2907	0.4337	0.4274	0.1713			0.2575			0.393
240.73	0.4105	0.2871	0.4326	0.4232	0.1699			0.2574			0.3929
241.062	0.4144	0.2915	0.4316	0.4274	0.1709			0.2572			0.3928
241.395	0.4038	0.289	0.4232	0.4271	0.1706			0.2572			0.3928
241.727	0.4071	0.2919	0.4358	0.4297	0.1686			0.257			0.3928
242.06	0.4089	0.286	0.4314	0.4242	0.1704			0.2569			0.3927
242.393	0.4104	0.2863	0.4311	0.4181	0.1705			0.2568			0.3927
242.725	0.4108	0.2879	0.4261	0.4334	0.1701			0.2567			0.3927
243.058	0.4108	0.288	0.4298	0.4302	0.1705			0.2566			0.3926
243.39	0.4088	0.2853	0.4264	0.4291	0.168			0.2565			0.3925
243.722	0.4098	0.2849	0.4325	0.4307	0.1708			0.2564			0.3925
244.055	0.4096	0.2862	0.4296	0.4226	0.1672			0.2563			0.3925
244.387	0.4071	0.291	0.4269	0.4275	0.171			0.2562			0.3924
244.72	0.4068	0.2863	0.4282	0.4258	0.1684			0.2561			0.3923
245.053	0.4125	0.2857	0.4237	0.4314	0.1705			0.2559			0.3923
245.385	0.4054	0.2878	0.4258	0.4296	0.1687			0.2559			0.3923
245.718	0.4136	0.2841	0.4304	0.4279	0.1699			0.2557			0.3922
246.05	0.4144	0.2914	0.4249	0.4232	0.1688			0.2557			0.3921
246.382	0.4052	0.2859	0.4295	0.4289	0.1684			0.2555			0.3921
246.715	0.4035	0.2827	0.4279	0.4213	0.1699			0.2554			0.3921
247.048	0.4076	0.2895	0.4261	0.425	0.171			0.2553			0.392
247.38	0.4107	0.285	0.4258	0.4234	0.1709			0.2552			0.392
247.713	0.4147	0.2843	0.4302	0.4244	0.1696			0.2551			0.3919
248.045	0.4065	0.2855	0.4303	0.4224	0.1682			0.255			0.3919
248.377	0.4105	0.2835	0.4276	0.4313	0.169			0.2549			0.3918
248.71	0.4041	0.2829	0.4239	0.426	0.1698			0.2548			0.3918
249.042	0.4058	0.2889	0.4257	0.4279	0.1681			0.2547			0.3917
249.375	0.4048	0.2842	0.4253	0.4317	0.1659			0.2546			0.3917
249.708	0.4062	0.2859	0.426	0.4206	0.1683			0.2545			0.3917
250.04	0.4068	0.2839	0.434	0.4298	0.1675			0.2544			0.3916
250.373	0.4108	0.2874	0.4269	0.4197	0.1679			0.2542			0.3915
250.705	0.4102	0.2881	0.4332	0.4316	0.1672			0.2542			0.3915
251.037	0.4054	0.2794	0.4256	0.4301	0.1688			0.254			0.3915
251.37	0.4096	0.2828	0.431	0.4287	0.1673			0.254			0.3914
251.702	0.4033	0.2825	0.4365	0.4258	0.1668			0.2538			0.3913
252.035	0.4024	0.2835	0.4273	0.4263	0.1674			0.2537			0.3913
252.368	0.4056	0.2833	0.4266	0.4224	0.169			0.2536			0.3913
252.7	0.4083	0.2828	0.4284	0.4245	0.1647			0.2535			0.3912
253.032	0.4062	0.2817	0.4286	0.4241	0.1682			0.2534			0.3912
253.365	0.4076	0.2808	0.4295	0.4232	0.1657			0.2533			0.3911
253.697	0.4033	0.286	0.4238	0.4302	0.1648			0.2532			0.3911
254.03	0.4066	0.286	0.4296	0.4252	0.1669			0.2531			0.391
254.363	0.4058	0.2822	0.4329	0.4269	0.1664			0.253			0.391
254.695	0.4116	0.2778	0.4253	0.426	0.168			0.2529			0.391
255.028	0.4067	0.2811	0.4232	0.4253	0.1668			0.2528			0.3909
255.36	0.4062	0.283	0.4237	0.4246	0.1668			0.2527			0.3909
255.692	0.4026	0.2828	0.4253	0.4269	0.165			0.2526			0.3908
256.025	0.4041	0.2821	0.4229	0.4241	0.1681			0.2525			0.3908
256.358	0.4054	0.2813	0.4244	0.426	0.1654			0.2524			0.3907
256.69	0.4071	0.2828	0.4279	0.4285	0.1659			0.2523			0.3907
257.022	0.4004	0.2841	0.4277	0.4288	0.166			0.2522			0.3906
257.355	0.4099	0.2796	0.426	0.4261	0.1655			0.2521			0.3906
257.688	0.4018	0.2815	0.4341	0.4237	0.1661			0.252			0.3906
258.02	0.4052	0.2802	0.4244	0.4274	0.1643			0.2519			0.3905
258.353	0.4072	0.2825	0.4238	0.4221	0.1656			0.2517			0.3904
258.685	0.3989	0.2754	0.4265	0.4258	0.1656			0.2517			0.3904
259.017	0.4063	0.2809	0.4272	0.4254	0.1642			0.2515			0.3904
259.35	0.4049	0.2796	0.4326	0.4199	0.1648			0.2515			0.3903
259.683	0.3989	0.2809	0.4275	0.43	0.1652			0.2514			0.3902
260.015	0.4099	0.2803	0.4283	0.4265	0.1657			0.2513			0.3902
260.348	0.4013	0.2794	0.4291	0.4298	0.1649			0.2512			0.3902
260.68	0.4084	0.2786	0.4308	0.4304	0.1664			0.251			0.3901
261.012	0.4037	0.2761	0.4295	0.4245	0.1637			0.251			0.3901
261.345	0.4049	0.2794	0.4262	0.4244	0.1639			0.2508			0.39
261.678	0.4063	0.2759	0.4257	0.4298	0.1666			0.2508			0.39
262.01	0.3992	0.2787	0.4335	0.4243	0.1639			0.2506			0.3899
262.342	0.4033	0.2786	0.4328	0.4263	0.1646			0.2506			0.3899
262.675	0.4041	0.281	0.4335	0.4195	0.1652			0.2504			0.3898
263.007	0.4026	0.2803	0.4276	0.4231	0.162			0.2504			0.3898
263.34	0.3959	0.2778	0.4216	0.4287	0.1657			0.2502			0.3898
263.673	0.4027	0.2797	0.4274	0.431	0.1648			0.2502			0.3897
264.005	0.4041	0.2767	0.43	0.4243	0.163			0.25			0.3896
264.337	0.4004	0.2807	0.4273	0.4289	0.163			0.25			0.3896
264.67	0.4019	0.2773	0.4236	0.424	0.1636			0.2498			0.3896
265.002	0.4021	0.2804	0.4291	0.4249	0.1622			0.2497			0.3895
265.335	0.4014	0.2842	0.428	0.4295	0.1645			0.2496			0.3894
265.668	0.3992	0.2745	0.4348	0.4264	0.164			0.2495			0.3894
266	0.4188	0.2792	0.4289	0.4274	0.1663			0.2495			0.3894
266.332	0.3971	0.2797	0.4194	0.4234	0.1636			0.2493			0.3893
266.665	0.3974	0.2746	0.4242	0.4227	0.1632			0.2493			0.3893
266.998	0.402	0.2744	0.4313	0.427	0.1629			0.2491			0.3893
267.33	0.4026	0.2722	0.4295	0.4262	0.1641			0.2491			0.3892
267.663	0.4027	0.2751	0.4213	0.4234	0.1635			0.2489			0.3892
267.995	0.3992	0.2767	0.4301	0.4209	0.1618			0.2489			0.3891
268.327	0.407	0.277	0.4237	0.4292	0.1629			0.2487			0.3891
268.66	0.3993	0.2805	0.4219	0.4246	0.1643			0.2487			0.389
268.993	0.3929	0.2793	0.4276	0.4265	0.1611			0.2485			0.389
269.325	0.4024	0.2791	0.4326	0.425	0.1624			0.2485			0.3889
269.658	0.4021	0.275	0.4223	0.4209	0.163			0.2483			0.3889
269.99	0.3968	0.278	0.4216	0.4234	0.1612			0.2483			0.3889
270.322	0.4036	0.2768	0.4244	0.4205	0.1616			0.2481			0.3888
270.655	0.3973	0.2744	0.4307	0.421	0.1612			0.2481			0.3887
270.988	0.4034	0.2754	0.428	0.4279	0.1651			0.2479			0.3887
271.32	0.3921	0.2756	0.4262	0.4257	0.1598			0.2479			0.3887
271.652	0.3988	0.2724	0.4236	0.4237	0.1627			0.2478			0.3886
271.985	0.4008	0.2754	0.4244	0.4205	0.16			0.2477			0.3885
272.317	0.3997	0.2731	0.4282	0.4228	0.1596			0.2476			0.3885
272.65	0.393	0.2772	0.4218	0.4196	0.1619			0.2475			0.3885
272.983	0.4006	0.2743	0.4318	0.4198	0.1618			0.2474			0.3884
273.315	0.3991	0.277	0.4249	0.4214	0.1612			0.2473			0.3884
273.647	0.3994	0.2727	0.4255	0.4248	0.1614			0.2472			0.3883
273.98	0.3976	0.2755	0.4281	0.4292	0.1612			0.2471			0.3883
274.312	0.3976	0.2715	0.4262	0.4225	0.1628			0.247			0.3883
274.645	0.3969	0.273	0.425	0.4185	0.1613			0.2469			0.3882
274.978	0.3958	0.2706	0.4266	0.4234	0.1622			0.2468			0.3881
275.31	0.3989	0.2718	0.421	0.4279	0.1602			0.2467			0.3881
275.642	0.4009	0.2692	0.4257	0.4206	0.1626			0.2466			0.3881
275.975	0.3929	0.2705	0.4246	0.4195	0.16			0.2465			0.388
276.308	0.397	0.2717	0.4274	0.4203	0.1629			0.2464			0.3879
276.64	0.3987	0.2733	0.4285	0.4225	0.1617			0.2463			0.3879
276.973	0.4001	0.2751	0.4274	0.4189	0.1613			0.2462			0.3879
277.305	0.3982	0.277	0.4221	0.4209	0.1628			0.2461			0.3878
277.637	0.3992	0.2761	0.4267	0.4221	0.1609			0.2461			0.3878
277.97	0.3969	0.273	0.4267	0.4198	0.1611			0.2459			0.3877
278.303	0.4013	0.2742	0.4294	0.4206	0.1603			0.2459			0.3877
278.635	0.3985	0.2788	0.4252	0.4241	0.1616			0.2457			0.3876
278.967	0.3992	0.2723	0.4231	0.4203	0.1612			0.2457			0.3876
279.3	0.3932	0.272	0.4271	0.4222	0.1609			0.2455			0.3876
279.632	0.406	0.2683	0.4288	0.4196	0.1589			0.2455			0.3875
279.965	0.3994	0.2693	0.426	0.4223	0.1585			0.2453			0.3875
280.298	0.392	0.2696	0.4291	0.4209	0.1613			0.2453			0.3874
280.63	0.3978	0.27	0.427	0.4188	0.1607			0.2452			0.3874
280.962	0.4015	0.2748	0.424	0.423	0.1593			0.2451			0.3874
281.295	0.3935	0.2705	0.4275	0.4272	0.1618			0.245			0.3873
281.627	0.3954	0.2683	0.4217	0.4269	0.1605			0.2449			0.3872
281.96	0.3975	0.2714	0.4266	0.4247	0.1603			0.2448			0.3872
282.293	0.3981	0.2693	0.4253	0.4194	0.159			0.2447			0.3872
282.625	0.3937	0.2716	0.4273	0.4226	0.1596			0.2446			0.3871
282.957	0.3958	0.27	0.4221	0.4214	0.1595			0.2445			0.387
283.29	0.394	0.272	0.426	0.4215	0.1625			0.2444			0.387
283.623	0.454	0.2691	0.4294	0.4245	0.1583			0.2444			0.387
283.955	0.394	0.2654	0.4266	0.423	0.1601			0.2442			0.3869
284.288	0.3967	0.2721	0.4242	0.4222	0.159			0.2442			0.3869
284.62	0.3981	0.2673	0.4233	0.423	0.1603			0.244			0.3868
284.952	0.4036	0.2696	0.4243	0.4218	0.1572			0.244			0.3868
285.285	0.3946	0.2723	0.4263	0.4157	0.1589			0.2438			0.3868
285.618	0.3914	0.2684	0.4287	0.4263	0.1584			0.2438			0.3867
285.95	0.3976	0.2647	0.4298	0.4192	0.1593			0.2437			0.3866
286.283	0.3919	0.2692	0.4322	0.4181	0.1605			0.2436			0.3866
286.615	0.396	0.2708	0.4258	0.4138	0.1597			0.2435			0.3866
286.947	0.3953	0.2686	0.4294	0.4228	0.1598			0.2434			0.3865
287.28	0.397	0.2743	0.4317	0.4198	0.1589			0.2433			0.3864
287.613	0.3954	0.2679	0.4283	0.4217	0.1594			0.2432			0.3864
287.945	0.3993	0.2694	0.427	0.4212	0.1607			0.2431			0.3864
288.277	0.3983	0.2711	0.4277	0.4195	0.1587			0.243			0.3863
288.61	0.4019	0.2674	0.4278	0.4176	0.1592			0.2429			0.3863
288.942	0.4018	0.2725	0.4206	0.4238	0.1598			0.2428			0.3862
289.275	0.3903	0.2672	0.4264	0.4233	0.1585			0.2428			0.3862
289.608	0.3916	0.2786	0.4324	0.4209	0.159			0.2427			0.3862
289.94	0.3952	0.2704	0.4257	0.4261	0.1584			0.2426			0.3861
290.272	0.3939	0.2696	0.4229	0.4174	0.1578			0.2425			0.386
290.605	0.395	0.2638	0.4236	0.4185	0.1606			0.2424			0.386
290.938	0.394	0.2642	0.427	0.4201	0.1595			0.2423			0.386
291.27	0.392	0.2645	0.4259	0.414	0.1565			0.2422			0.3859
291.603	0.3943	0.2707	0.427	0.4242	0.1575			0.2421			0.3859
291.935	0.3919	0.2696	0.4311	0.4232	0.1589			0.242			0.3859
292.267	0.3943	0.267	0.4177	0.4156	0.1581			0.2419			0.3858
292.6	0.3945	0.2687	0.4265	0.4217	0.1584			0.2419			0.3857
292.933	0.3935	0.2684	0.4218	0.4188	0.1591			0.2417			0.3857
293.265	0.3951	0.2653	0.4262	0.4186	0.1582			0.2417			0.3857
293.598	0.3941	0.2663	0.4249	0.4147	0.1589			0.2415			0.3856
293.93	0.395	0.2712	0.4233	0.4244	0.1575			0.2415			0.3856
294.262	0.3935	0.2693	0.4306	0.4227	0.1592			0.2414			0.3855
294.595	0.3922	0.2667	0.4266	0.413	0.1567			0.2413			0.3855
294.928	0.3936	0.2631	0.4249	0.4188	0.1579			0.2412			0.3854
295.26	0.3905	0.2696	0.4258	0.422	0.1564			0.2411			0.3854
295.592	0.393	0.2663	0.4268	0.4205	0.1562			0.241			0.3853
295.925	0.3915	0.2692	0.4274	0.4164	0.1563			0.241			0.3853
296.257	0.3984	0.2679	0.42	0.4225	0.158			0.2408			0.3853
296.59	0.3954	0.2663	0.4279	0.4161	0.1584			0.2408			0.3852
296.923	0.3954	0.263	0.4266	0.4174	0.156			0.2407			0.3851
297.255	0.3943	0.2663	0.4285	0.4222	0.1568			0.2406			0.3851
297.587	0.3932	0.2661	0.43	0.4201	0.1583			0.2405			0.3851
297.92	0.399	0.2623	0.428	0.4183	0.16			0.2404			0.385
298.252	0.3942	0.2669	0.4274	0.4206	0.1568			0.2403			0.385
298.585	0.3963	0.2668	0.4281	0.4237	0.1586			0.2402			0.3849
298.918	0.4012	0.2593	0.4301	0.4187	0.1533			0.2402			0.3849
299.25	0.3954	0.2643	0.4287	0.4215	0.1578			0.24			0.3849
299.582	0.3919	0.2635	0.4266	0.419	0.1559			0.24			0.3848
299.915	0.3904	0.2688	0.4273	0.4183	0.1583			0.2398			0.3847
300.248	0.3968	0.2708	0.4294	0.4166	0.1567			0.2398			0.3847
300.58	0.3943	0.2647	0.4237	0.424	0.1568			0.2397			0.3847
300.913	0.3895	0.2696	0.4229	0.42	0.1574			0.2396			0.3846
301.245	0.3905	0.2603	0.4266	0.4221	0.1576			0.2395			0.3845
301.577	0.3948	0.2682	0.4262	0.4183	0.1553			0.2394			0.3845
301.91	0.3908	0.27	0.4249	0.4157	0.1592			0.2393			0.3845
302.243	0.3995	0.2639	0.4204	0.4197	0.1594			0.2393			0.3844
302.575	0.3949	0.2635	0.4266	0.4254	0.158			0.2392			0.3844
302.908	0.3913	0.2656	0.4217	0.4163	0.1565			0.2391			0.3843
303.24	0.3921	0.2654	0.4276	0.4206	0.1586			0.239			0.3843
303.572	0.3934	0.2648	0.4181	0.4242	0.156			0.2389			0.3843
303.905	0.3928	0.2591	0.4235	0.4243	0.155			0.2388			0.3842
304.238	0.3904	0.2674	0.4246	0.42	0.1565			0.2387			0.3842
304.57	0.3932	0.2613	0.421	0.422	0.1545			0.2387			0.3842
304.902	0.3935	0.2647	0.4255	0.422	0.1559			0.2385			0.3841
305.235	0.3954	0.2644	0.4271	0.4163	0.1563			0.2385			0.384
305.567	0.3913	0.2633	0.4252	0.4159	0.1564			0.2384			0.384
305.9	0.3936	0.2648	0.4242	0.4163	0.1563			0.2383			0.384
306.233	0.39	0.2669	0.426	0.416	0.1574			0.2382			0.3839
306.565	0.3907	0.2585	0.4288	0.417	0.1554			0.2381			0.3838
306.897	0.3931	0.2638	0.4276	0.4132	0.1555			0.238			0.3838
307.23	0.3915	0.265	0.4235	0.4132	0.1579			0.2379			0.3838
307.562	0.3902	0.2645	0.4296	0.4156	0.1558			0.2379			0.3837
307.895	0.3916	0.2593	0.4225	0.4216	0.1553			0.2378			0.3837
308.228	0.394	0.2615	0.4222	0.4163	0.1567			0.2377			0.3836
308.56	0.385	0.2636	0.431	0.4172	0.1565			0.2376			0.3836
308.892	0.3943	0.2599	0.4247	0.4189	0.1557			0.2376			0.3836
309.225	0.3945	0.2631	0.4297	0.4187	0.1573			0.2374			0.3835
309.558	0.3892	0.2592	0.4237	0.4193	0.155			0.2374			0.3834
309.89	0.391	0.2628	0.4251	0.4183	0.1573			0.2373			0.3834
310.223	0.3937	0.2646	0.4229	0.4181	0.1585			0.2372			0.3834
310.555	0.3863	0.2598	0.4195	0.4195	0.1563			0.2371			0.3833
310.887	0.3913	0.2599	0.4302	0.4165	0.1552			0.237			0.3833
311.22	0.3907	0.2646	0.4253	0.4169	0.1551			0.2369			0.3832
311.553	0.3871	0.2591	0.4234	0.4121	0.1552			0.2368			0.3832
311.885	0.3923	0.2636	0.4207	0.4199	0.1566			0.2368			0.3832
312.217	0.3871	0.2594	0.4193	0.4185	0.1548			0.2367			0.3831
312.55	0.3927	0.2605	0.4268	0.4218	0.1565			0.2366			0.383
312.882	0.3924	0.2635	0.4211	0.4188	0.1569			0.2365			0.383
313.215	0.3867	0.2605	0.4274	0.4138	0.1556			0.2364			0.383
313.548	0.3909	0.2594	0.4229	0.4227	0.1541			0.2363			0.3829
313.88	0.3907	0.2609	0.4219	0.4179	0.1538			0.2362			0.3828
314.212	0.3859	0.2591	0.4231	0.4208	0.1547			0.2362			0.3828
314.545	0.3896	0.2593	0.4238	0.4175	0.1584			0.2361			0.3828
314.877	0.3983	0.252	0.426	0.4186	0.1525			0.236			0.3827
315.21	0.3884	0.2624	0.4241	0.418	0.155			0.2359			0.3827
315.543	0.3954	0.2642	0.4257	0.4189	0.156			0.2359			0.3826
315.875	0.3872	0.2632	0.4311	0.418	0.1543			0.2357			0.3826
316.207	0.386	0.2573	0.4237	0.4184	0.1567			0.2357			0.3826
316.54	0.3923	0.2592	0.4261	0.4173	0.1547			0.2356			0.3825
316.873	0.3864	0.2624	0.4208	0.4142	0.1561			0.2355			0.3825
317.205	0.3857	0.2619	0.4214	0.4148	0.1542			0.2354			0.3825
317.538	0.3853	0.2588	0.4236	0.4196	0.1567			0.2353			0.3824
317.87	0.3864	0.2609	0.4228	0.4173	0.156			0.2353			0.3823
318.202	0.3874	0.2583	0.4233	0.4168	0.1546			0.2352			0.3823
318.535	0.39	0.258	0.4299	0.414	0.1558			0.2351			0.3823
318.868	0.388	0.2523	0.4237	0.4117	0.153			0.235			0.3822
319.2	0.3894	0.2613	0.4251	0.4168	0.1543			0.2349			0.3822
319.533	0.3913	0.2637	0.4219	0.4152	0.1539			0.2348			0.3821
319.865	0.3865	0.2625	0.4295	0.4211	0.154			0.2347			0.3821
320.197	0.3884	0.2617	0.4251	0.4182	0.1544			0.2347			0.382
320.53	0.3819	0.2574	0.4212	0.4194	0.1525			0.2346			0.382
320.863	0.3884	0.2573	0.4217	0.4161	0.1531			0.2345			0.3819
321.195	0.3882	0.2644	0.4241	0.4166	0.1556			0.2344			0.3819
321.527	0.3872	0.259	0.4206	0.4109	0.1555			0.2343			0.3819
321.86	0.3878	0.2593	0.4254	0.415	0.1536			0.2343			0.3818
322.192	0.3866	0.2533	0.4288	0.4176	0.154			0.2342			0.3817
322.525	0.391	0.2605	0.4196	0.4156	0.156			0.2341			0.3817
322.858	0.3917	0.2588	0.4237	0.4145	0.1524			0.234			0.3817
323.19	0.3901	0.2623	0.4275	0.4191	0.1543			0.234			0.3816
323.522	0.3869	0.2596	0.4187	0.4136	0.1548			0.2338			0.3816
323.855	0.3818	0.2595	0.4237	0.4162	0.1553			0.2338			0.3815
324.188	0.3888	0.2573	0.4286	0.417	0.1546			0.2337			0.3815
324.52	0.387	0.2607	0.4226	0.4124	0.1562			0.2336			0.3815
324.853	0.3867	0.2558	0.4205	0.4155	0.1542			0.2335			0.3814
325.185	0.3876	0.2619	0.4235	0.4166	0.154			0.2334			0.3813
325.517	0.3915	0.2597	0.4236	0.418	0.1548			0.2334			0.3813
325.85	0.384	0.2581	0.422	0.4149	0.1539			0.2333			0.3813
326.183	0.391	0.2558	0.4265	0.4191	0.1546			0.2332			0.3812
326.515	0.3876	0.2584	0.4242	0.4175	0.155			0.2331			0.3812
326.848	0.3851	0.2612	0.4218	0.4174	0.1539			0.233			0.3811
327.18	0.3878	0.2591	0.4259	0.414	0.1538			0.233			0.3811
327.512	0.3863	0.2585	0.4258	0.4224	0.153			0.2329			0.3811
327.845	0.3888	0.2572	0.429	0.4132	0.1531			0.2328			0.381
328.178	0.3917	0.2594	0.4194	0.419	0.1557			0.2327			0.3809
328.51	0.386	0.2545	0.4227	0.4191	0.1538			0.2326			0.3809
328.842	0.3861	0.2543	0.4252	0.4116	0.1514			0.2326			0.3809
329.175	0.3868	0.2598	0.4246	0.4222	0.1525			0.2325			0.3808
329.507	0.3877	0.2554	0.4213	0.4329	0.1529			0.2324			0.3808
329.84	0.3872	0.2542	0.4299	0.4103	0.1517			0.2323			0.3808
330.173	0.3857	0.2573	0.4246	0.4205	0.1551			0.2323			0.3807
330.505	0.3893	0.2538	0.4226	0.4188	0.1526			0.2322			0.3807
330.837	0.3826	0.2565	0.4186	0.4139	0.1538			0.2321			0.3806
331.17	0.3894	0.2577	0.4245	0.4176	0.1534			0.232			0.3806
331.502	0.3888	0.2556	0.4209	0.4121	0.1539			0.2319			0.3805
331.835	0.3836	0.2544	0.4227	0.4179	0.1557			0.2319			0.3805
332.168	0.3849	0.2548	0.4273	0.4136	0.1541			0.2318			0.3804
332.5	0.3811	0.2565	0.4211	0.4171	0.1536			0.2317			0.3804
332.832	0.3905	0.2563	0.4196	0.4173	0.152			0.2316			0.3804
333.165	0.3879	0.2583	0.4225	0.4215	0.1524			0.2315			0.3803
333.498	0.389	0.2565	0.4237	0.4126	0.1528			0.2315			0.3802
333.83	0.3893	0.2585	0.4214	0.4089	0.1546			0.2314			0.3802
334.163	0.3865	0.2519	0.4241	0.4143	0.154			0.2313			0.3802
334.495	0.3861	0.2536	0.4214	0.4146	0.1512			0.2312			0.3801
334.827	0.3882	0.2548	0.4262	0.4107	0.1537			0.2311			0.3801
335.16	0.3883	0.2579	0.4245	0.4173	0.1535			0.2311			0.38
335.493	0.3863	0.2556	0.4222	0.4167	0.1522			0.231			0.38
335.825	0.3862	0.2605	0.418	0.4163	0.1523			0.2309			0.38
336.158	0.3839	0.2596	0.4277	0.417	0.1534			0.2308			0.3799
336.49	0.3904	0.2542	0.4241	0.4141	0.1524			0.2308			0.3798
336.822	0.3865	0.2573	0.4221	0.4157	0.1518			0.2307			0.3798
337.155	0.3882	0.2595	0.4191	0.42	0.1539			0.2306			0.3798
337.488	0.3883	0.254	0.4222	0.4148	0.1545			0.2306			0.3797
337.82	0.3851	0.2558	0.4202	0.4196	0.1518			0.2304			0.3797
338.152	0.383	0.2574	0.4243	0.4217	0.1511			0.2304			0.3796
338.485	0.3876	0.2554	0.4195	0.4106	0.1503			0.2303			0.3796
338.817	0.3866	0.2562	0.4215	0.4183	0.1531			0.2302			0.3796
339.15	0.3853	0.2536	0.4181	0.4176	0.1514			0.2302			0.3795
339.483	0.3856	0.2533	0.4277	0.4044	0.1533			0.23			0.3794
339.815	0.3858	0.2531	0.426	0.4165	0.1519			0.23			0.3794
340.147	0.3853	0.2537	0.4238	0.4161	0.1509			0.2299			0.3794
340.48	0.3826	0.2533	0.4223	0.4172	0.1531			0.2298			0.3793
340.812	0.3818	0.2577	0.4228	0.4148	0.1526			0.2298			0.3793
341.145	0.3862	0.2548	0.4169	0.4113	0.15			0.2297			0.3792
341.478	0.3828	0.2521	0.4265	0.4153	0.1514			0.2296			0.3792
341.81	0.3826	0.2579	0.4246	0.4141	0.1514			0.2295			0.3792
342.142	0.3821	0.2539	0.4182	0.4171	0.1557			0.2294			0.3791
342.475	0.3875	0.2534	0.4257	0.4139	0.1497			0.2294			0.3791
342.808	0.3874	0.2568	0.4209	0.421	0.1533			0.2293			0.3791
343.14	0.3778	0.2548	0.426	0.428	0.1524			0.2292			0.379
343.473	0.3814	0.2533	0.4167	0.4193	0.1502			0.2291			0.3789
343.805	0.3848	0.25	0.4234	0.4196	0.1518			0.2291			0.3789
344.137	0.3862	0.2514	0.4253	0.414	0.153			0.229			0.3789
344.47	0.3867	0.2507	0.424	0.4202	0.1522			0.2289			0.3788
344.803	0.3827	0.2549	0.4232	0.4163	0.1524			0.2289			0.3788
345.135	0.3825	0.259	0.4228	0.4148	0.1528			0.2288			0.3787
345.467	0.3807	0.2537	0.4239	0.4112	0.1523			0.2287			0.3787
345.8	0.3814	0.257	0.4237	0.4167	0.1519			0.2286			0.3787
346.132	0.3868	0.2551	0.4233	0.4135	0.1499			0.2285			0.3786
346.465	0.3864	0.254	0.422	0.412	0.1518			0.2285			0.3785
346.798	0.3814	0.2571	0.424	0.4149	0.1524			0.2284			0.3785
347.13	0.3845	0.2514	0.4219	0.4168	0.1518			0.2283			0.3785
347.462	0.3841	0.2521	0.4209	0.4161	0.1511			0.2283			0.3784
347.795	0.3818	0.2471	0.4222	0.4124	0.154			0.2281			0.3784
348.127	0.3844	0.2498	0.4201	0.42	0.1486			0.2281			0.3783
348.46	0.3829	0.2564	0.4161	0.4154	0.1526			0.228			0.3783
348.793	0.3823	0.2505	0.4225	0.4179	0.1506			0.2279			0.3783
349.125	0.3814	0.2554	0.4213	0.4114	0.1502			0.2279			0.3782
349.457	0.3819	0.256	0.4197	0.412	0.1529			0.2278			0.3781
349.79	0.3847	0.2515	0.4199	0.4227	0.152			0.2277			0.3781
350.123	0.3872	0.2473	0.4207	0.4125	0.1512			0.2277			0.3781
350.455	0.3827	0.2545	0.4209	0.4093	0.1503			0.2275			0.378
350.788	0.3836	0.2505	0.4208	0.4204	0.1501			0.2275			0.378
351.12	0.3845	0.2495	0.4249	0.4188	0.1514			0.2274			0.3779
351.452	0.3844	0.2469	0.4242	0.4189	0.1495			0.2274			0.3779
351.785	0.3849	0.2507	0.4235	0.419	0.1504			0.2273			0.3779
352.118	0.3776	0.2514	0.4247	0.4092	0.1508			0.2272			0.3778
352.45	0.3844	0.2537	0.4148	0.4159	0.149			0.2272			0.3777
352.783	0.3815	0.2461	0.4264	0.4175	0.1531			0.2271			0.3777
353.115	0.3867	0.2511	0.423	0.4176	0.1501			0.227			0.3777
353.447	0.3813	0.2533	0.4204	0.4151	0.1527			0.2269			0.3776
353.78	0.3803	0.2525	0.4246	0.4154	0.1517			0.2268			0.3776
354.113	0.3809	0.2519	0.4252	0.4156	0.1507			0.2268			0.3775
354.445	0.3755	0.2513	0.4212	0.4102	0.15			0.2267			0.3775
354.777	0.3851	0.2493	0.4193	0.4132	0.1515			0.2266			0.3775
355.11	0.3831	0.2493	0.4202	0.4059	0.15			0.2266			0.3774
355.442	0.3823	0.2508	0.4238	0.4091	0.1512			0.2265			0.3774
355.775	0.3808	0.2487	0.4212	0.4188	0.1517			0.2264			0.3774
356.108	0.3817	0.2498	0.4245	0.413	0.1497			0.2263			0.3773
356.44	0.3793	0.2518	0.4227	0.4075	0.1507			0.2262			0.3772
356.772	0.3862	0.2486	0.4167	0.417	0.1528			0.2262			0.3772
357.105	0.3829	0.2491	0.4246	0.4161	0.152			0.2261			0.3772
357.438	0.3786	0.2505	0.4209	0.4063	0.1523			0.226			0.3771
357.77	0.3794	0.2492	0.4193	0.4134	0.1514			0.226			0.3771
358.103	0.3807	0.2509	0.4229	0.4101	0.1515			0.2259			0.377
358.435	0.3861	0.2507	0.4228	0.4132	0.1502			0.2258			0.377
358.767	0.3785	0.2521	0.4211	0.4128	0.1509			0.2258			0.377
359.1	0.382	0.2558	0.4252	0.4095	0.1494			0.2257			0.3769
359.433	0.3836	0.2488	0.4224	0.4137	0.1493			0.2256			0.3768
359.765	0.3839	0.25	0.4223	0.4103	0.152			0.2255			0.3768
360.098	0.3831	0.2482	0.4176	0.4194	0.1479			0.2255			0.3768
360.43	0.383	0.2488	0.4247	0.4101	0.149			0.2254			0.3767
360.762	0.3798	0.2489	0.4256	0.4177	0.1521			0.2253			0.3767
361.095	0.3792	0.2481	0.4221	0.4062	0.1499			0.2253			0.3766
361.428	0.3802	0.248	0.4252	0.4154	0.1504			0.2252			0.3766
361.76	0.3842	0.2469	0.4204	0.4138	0.15			0.2251			0.3766
362.092	0.3857	0.2496	0.4219	0.4149	0.1488			0.2251			0.3765
362.425	0.3802	0.2476	0.4212	0.412	0.1504			0.225			0.3764
362.757	0.3815	0.2487	0.4241	0.407	0.1526			0.2249			0.3764
363.09	0.3812	0.2498	0.419	0.4092	0.1496			0.2248			0.3764
363.423	0.3793	0.2468	0.4187	0.4123	0.1531			0.2247			0.3763
363.755	0.3796	0.2488	0.4218	0.4083	0.1508			0.2247			0.3763
364.087	0.3761	0.2476	0.4274	0.4109	0.1487			0.2246			0.3762
364.42	0.3773	0.25	0.4226	0.4111	0.1499			0.2245			0.3762
364.752	0.3842	0.2452	0.4198	0.4095	0.1505			0.2245			0.3762
365.085	0.4109	0.2489	0.4205	0.4148	0.1502			0.2244			0.3761
365.418	0.3787	0.25	0.4206	0.4129	0.1498			0.2243			0.376
365.75	0.3788	0.2482	0.4241	0.4121	0.1496			0.2243			0.376
366.082	0.3734	0.2451	0.4228	0.4114	0.1522			0.2242			0.376
366.415	0.3781	0.2472	0.4193	0.4131	0.1498			0.2241			0.3759
366.748	0.3816	0.2466	0.4184	0.4165	0.1464			0.2241			0.3759
367.08	0.3794	0.2479	0.4171	0.4116	0.1491			0.224			0.3758
367.413	0.3868	0.2435	0.4276	0.4131	0.1491			0.2239			0.3758
367.745	0.3815	0.2488	0.4216	0.4112	0.15			0.2238			0.3758
368.077	0.3832	0.2471	0.4197	0.4177	0.1501			0.2238			0.3757
368.41	0.3801	0.2506	0.4203	0.4074	0.151			0.2237			0.3757
368.743	0.3834	0.2452	0.4258	0.4097	0.1489			0.2236			0.3757
369.075	0.3829	0.2503	0.4252	0.4159	0.1498			0.2236			0.3756
369.408	0.3776	0.2462	0.42	0.4062	0.1496			0.2235			0.3756
369.74	0.3799	0.246	0.4219	0.4127	0.1507			0.2234			0.3755
370.072	0.3783	0.247	0.418	0.4131	0.1508			0.2234			0.3755
370.405	0.3821	0.2485	0.4222	0.4093	0.1487			0.2233			0.3755
370.738	0.3779	0.2427	0.4198	0.4202	0.15			0.2232			0.3754
371.07	0.3784	0.2478	0.4234	0.4179	0.1507			0.2232			0.3753
371.402	0.376	0.2447	0.4215	0.4128	0.1497			0.2231			0.3753
371.735	0.3793	0.2446	0.4184	0.4102	0.1504			0.223			0.3753
372.067	0.3821	0.2436	0.418	0.4123	0.1482			0.223			0.3752
372.4	0.3813	0.2473	0.4208	0.4099	0.1486			0.2229			0.3752
372.733	0.3773	0.2481	0.4195	0.4184	0.1508			0.2228			0.3751
373.065	0.3775	0.2426	0.424	0.4129	0.1499			0.2228			0.3751
373.397	0.3789	0.2472	0.4238	0.4109	0.1489			0.2226			0.3751
373.73	0.3837	0.2448	0.4218	0.413	0.1494			0.2226			0.375
374.062	0.3701	0.2455	0.4222	0.4084	0.1489			0.2225			0.3749
374.395	0.3795	0.2505	0.4202	0.4116	0.1472			0.2224			0.3749
374.728	0.3812	0.2463	0.4246	0.4063	0.1509			0.2224			0.3749
375.06	0.3778	0.2449	0.4246	0.4115	0.1482			0.2223			0.3748
375.392	0.3844	0.2456	0.4172	0.4097	0.1497			0.2223			0.3748
375.725	0.3763	0.2415	0.4211	0.4154	0.1484			0.2222			0.3747
376.058	0.3799	0.2464	0.4227	0.4128	0.1489			0.2221			0.3747
376.39	0.3795	0.2455	0.4185	0.4103	0.1464			0.2221			0.3747
376.723	0.3842	0.2468	0.4213	0.4136	0.1505			0.222			0.3746
377.055	0.3752	0.2424	0.4216	0.4141	0.1493			0.2219			0.3745
377.387	0.3775	0.244	0.4216	0.4093	0.1465			0.2219			0.3745
377.72	0.3796	0.2464	0.4206	0.4093	0.1517			0.2218			0.3745
378.053	0.3777	0.2543	0.4189	0.4058	0.1499			0.2217			0.3744
378.385	0.3763	0.2475	0.4129	0.4127	0.1497			0.2217			0.3744
378.717	0.3853	0.2466	0.4194	0.4172	0.1499			0.2216			0.3743
379.05	0.3826	0.246	0.4245	0.4102	0.1477			0.2215			0.3743
379.382	0.3793	0.2453	0.416	0.4151	0.1492			0.2215			0.3743
379.715	0.3765	0.2484	0.4199	0.4092	0.1489			0.2214			0.3742
380.048	0.3783	0.2491	0.4192	0.4099	0.1472			0.2213			0.3742
380.38	0.3769	0.2462	0.4191	0.4128	0.151			0.2213			0.3741
380.712	0.3758	0.2482	0.4167	0.4087	0.153			0.2212			0.3741
381.045	0.3761	0.2465	0.4219	0.407	0.1491			0.2211			0.3741
381.377	0.3732	0.243	0.4209	0.4089	0.1482			0.2211			0.374
381.71	0.3769	0.2443	0.4171	0.4126	0.1488			0.221			0.374
382.043	0.3774	0.2503	0.4207	0.4101	0.1505			0.2209			0.374
382.375	0.3807	0.2454	0.4094	0.4125	0.1493			0.2209			0.3739
382.707	0.3752	0.2382	0.416	0.4083	0.1504			0.2208			0.3738
383.04	0.3771	0.2473	0.4164	0.4081	0.148			0.2207			0.3738
383.373	0.3751	0.2433	0.4134	0.4087	0.1475			0.2207			0.3738
383.705	0.3775	0.2435	0.4187	0.4107	0.1504			0.2206			0.3737
384.038	0.3736	0.2419	0.4231	0.4094	0.1476			0.2206			0.3737
384.37	0.3788	0.2443	0.421	0.4088	0.1477			0.2205			0.3736
384.702	0.3778	0.2432	0.4214	0.4155	0.148			0.2204			0.3736
385.035	0.3744	0.2449	0.422	0.4149	0.1502			0.2204			0.3736
385.368	0.3812	0.2452	0.4212	0.4142	0.1469			0.2203			0.3735
385.7	0.3792	0.2428	0.4189	0.4159	0.1481			0.2202			0.3734
386.033	0.378	0.2423	0.4216	0.4094	0.1492			0.2202			0.3734
386.365	0.3756	0.2438	0.4158	0.4083	0.1503			0.2201			0.3734
386.697	0.382	0.2479	0.4213	0.4088	0.1486			0.22			0.3733
387.03	0.3777	0.2405	0.4216	0.4136	0.1488			0.22			0.3733
387.363	0.3697	0.2426	0.4259	0.4134	0.1473			0.2199			0.3732
387.695	0.3789	0.2398	0.4148	0.4127	0.1495			0.2198			0.3732
388.027	0.3792	0.2414	0.4181	0.4098	0.1483			0.2198			0.3732
388.36	0.3764	0.2436	0.4176	0.4115	0.1486			0.2197			0.3731
388.692	0.38	0.2361	0.4199	0.4087	0.1479			0.2196			0.3731
389.025	0.3783	0.2451	0.4193	0.4107	0.1498			0.2196			0.373
389.358	0.3792	0.2436	0.4193	0.404	0.1479			0.2195			0.373
389.69	0.3764	0.2428	0.4215	0.4116	0.147			0.2194			0.373
390.022	0.3762	0.2379	0.4161	0.416	0.1489			0.2194			0.3729
390.355	0.3788	0.2444	0.4248	0.4101	0.1493			0.2193			0.3728
390.688	0.3739	0.2432	0.4193	0.4093	0.1456			0.2192			0.3728
391.02	0.3833	0.2397	0.4183	0.4146	0.1479			0.2192			0.3728
391.353	0.3808	0.2446	0.4207	0.409	0.1461			0.2191			0.3727
391.685	0.3739	0.2451	0.4188	0.4041	0.15			0.219			0.3727
392.017	0.3727	0.2395	0.4248	0.4143	0.1479			0.219			0.3726
392.35	0.3767	0.2414	0.4221	0.4086	0.1511			0.2189			0.3726
392.683	0.3727	0.2428	0.4207	0.4072	0.1477			0.2189			0.3726
393.015	0.3789	0.2404	0.4239	0.4142	0.1468			0.2188			0.3725
393.348	0.3707	0.244	0.4202	0.4117	0.147			0.2187			0.3724
393.68	0.3707	0.2425	0.419	0.408	0.15			0.2187			0.3724
394.012	0.3781	0.2384	0.4203	0.41	0.1488			0.2186			0.3724
394.345	0.3756	0.2446	0.4183	0.4112	0.1479			0.2185			0.3724
394.678	0.3768	0.2423	0.4218	0.4098	0.1488			0.2185			0.3723
395.01	0.3772	0.2431	0.4171	0.4124	0.1495			0.2184			0.3723
395.342	0.3686	0.2423	0.4197	0.4115	0.1484			0.2183			0.3723
395.675	0.3695	0.2428	0.4234	0.4177	0.1469			0.2183			0.3722
396.007	0.3756	0.24	0.4137	0.4081	0.1482			0.2182			0.3721
396.34	0.3764	0.2412	0.4247	0.4118	0.1483			0.2181			0.3721
396.673	0.3947	0.2423	0.4147	0.4114	0.1482			0.2181			0.3721
397.005	0.3741	0.2423	0.4219	0.405	0.1487			0.218			0.372
397.337	0.3782	0.2407	0.4239	0.4092	0.1477			0.218			0.372
397.67	0.3732	0.2388	0.4173	0.4023	0.1481			0.2179			0.3719
398.002	0.373	0.2384	0.4227	0.4076	0.1477			0.2179			0.3719
398.335	0.3761	0.2388	0.4177	0.4095	0.1481			0.2178			0.3719
398.668	0.3776	0.2421	0.4202	0.4076	0.1463			0.2177			0.3718
399	0.3755	0.2419	0.4217	0.4114	0.1483			0.2177			0.3717
399.332	0.3798	0.2422	0.4215	0.4136	0.1472			0.2176			0.3717
399.665	0.3741	0.245	0.4202	0.4132	0.1494			0.2175			0.3717
399.998	0.377	0.2388	0.4197	0.4071	0.1483			0.2175			0.3717
400.33	0.3793	0.2423	0.42	0.4064	0.1474			0.2174			0.3716
400.663	0.3761	0.2379	0.4237	0.4166	0.1463			0.2173			0.3715
400.995	0.3738	0.241	0.4159	0.4059	0.1457			0.2173			0.3715
401.327	0.3766	0.2569	0.4202	0.4097	0.1456			0.2172			0.3715
401.66	0.3747	0.2421	0.4196	0.4101	0.1472			0.2172			0.3714
401.993	0.3766	0.2413	0.4202	0.4107	0.1485			0.2171			0.3714
402.325	0.3775	0.2351	0.4265	0.4014	0.1465			0.217			0.3713
402.658	0.3745	0.2396	0.4183	0.4128	0.1479			0.217			0.3713
402.99	0.3746	0.242	0.4159	0.4091	0.1485			0.2169			0.3713
403.322	0.3709	0.2398	0.421	0.4067	0.1461			0.2168			0.3712
403.655	0.3662	0.2395	0.4207	0.4072	0.1456			0.2168			0.3711
403.988	0.3759	0.2374	0.4179	0.4057	0.147			0.2168			0.3711
404.32	0.3769	0.2381	0.419	0.4086	0.1459			0.2167			0.3711
404.652	0.3768	0.2404	0.4185	0.4072	0.1461			0.2166			0.371
404.985	0.374	0.235	0.4162	0.4116	0.1481			0.2166			0.371
405.317	0.3738	0.2433	0.4152	0.4067	0.1474			0.2165			0.3709
405.65	0.3711	0.2404	0.4205	0.4054	0.1462			0.2164			0.3709
405.983	0.3736	0.2416	0.4205	0.4083	0.149			0.2164			0.3709
406.315	0.3771	0.2374	0.4156	0.4061	0.1488			0.2163			0.3708
406.647	0.3733	0.2373	0.4217	0.4103	0.148			0.2162			0.3708
406.98	0.372	0.2385	0.4218	0.4119	0.1467			0.2162			0.3707
407.312	0.3735	0.2374	0.4253	0.4089	0.1493			0.2161			0.3707
407.645	0.3731	0.2425	0.4161	0.4125	0.1478			0.216			0.3707
407.978	0.3737	0.2387	0.409	0.4134	0.1474			0.216			0.3706
408.31	0.3721	0.2374	0.4193	0.4133	0.148			0.216			0.3706
408.642	0.3786	0.24	0.4197	0.4067	0.1473			0.2159			0.3706
408.975	0.3707	0.2383	0.4224	0.4124	0.1478			0.2158			0.3705
409.308	0.3742	0.2368	0.4217	0.4141	0.1478			0.2158			0.3704
409.64	0.3716	0.2391	0.415	0.4138	0.147			0.2157			0.3704
409.973	0.3713	0.2364	0.4189	0.4047	0.1467			0.2156			0.3704
410.305	0.3713	0.2395	0.4191	0.4125	0.1453			0.2156			0.3704
410.637	0.3742	0.2361	0.4182	0.4099	0.1472			0.2155			0.3703
410.97	0.3784	0.2413	0.4167	0.408	0.1464			0.2155			0.3702
411.303	0.3681	0.2379	0.4204	0.4113	0.1488			0.2154			0.3702
411.635	0.3741	0.2425	0.4164	0.4085	0.1473			0.2153			0.3702
411.967	0.373	0.2365	0.4177	0.4088	0.1484			0.2153			0.3701
412.3	0.3751	0.2378	0.4202	0.4024	0.1474			0.2153			0.3701
412.632	0.3684	0.2358	0.4205	0.4122	0.1476			0.2152			0.37
412.965	0.3741	0.2386	0.4105	0.4037	0.1462			0.2151			0.37
413.298	0.3688	0.2366	0.4166	0.4049	0.1476			0.2151			0.37
413.63	0.3667	0.2364	0.4147	0.4093	0.1484			0.215			0.3699
413.962	0.3664	0.2344	0.4187	0.4058	0.1449			0.2149			0.3698
414.295	0.3753	0.2355	0.4168	0.4062	0.1454			0.2149			0.3698
414.627	0.365	0.2336	0.4185	0.4111	0.1456			0.2148			0.3698
414.96	0.372	0.2393	0.4197	0.4115	0.1449			0.2147			0.3698
415.293	0.3675	0.2371	0.4234	0.4016	0.1469			0.2147			0.3697
415.625	0.3673	0.236	0.4169	0.4101	0.1474			0.2147			0.3696
415.957	0.376	0.2364	0.4224	0.4119	0.1474			0.2146			0.3696
416.29	0.3686	0.234	0.4167	0.4156	0.1496			0.2145			0.3696
416.623	0.3678	0.2359	0.4178	0.4103	0.1471			0.2145			0.3695
416.955	0.3727	0.2365	0.4156	0.4069	0.1493			0.2144			0.3695
417.288	0.3775	0.2356	0.4152	0.4124	0.1492			0.2143			0.3694
417.62	0.3764	0.2387	0.4177	0.4076	0.1486			0.2143			0.3694
417.952	0.3727	0.2344	0.4183	0.412	0.1477			0.2142			0.3694
418.285	0.3739	0.2347	0.4175	0.4095	0.1453			0.2141			0.3693
418.618	0.3702	0.2344	0.4149	0.4077	0.147			0.2141			0.3693
418.95	0.3756	0.2347	0.4167	0.4022	0.1463			0.2141			0.3692
419.283	0.3718	0.2401	0.4156	0.4037	0.1479			0.214			0.3692
419.615	0.3735	0.2349	0.4161	0.4066	0.1464			0.2139			0.3692
419.947	0.3736	0.2344	0.4207	0.4072	0.146			0.2139			0.3691
420.28	0.3706	0.234	0.423	0.4114	0.1465			0.2138			0.369
420.613	0.3689	0.2366	0.417	0.4094	0.1485			0.2138			0.369
420.945	0.3716	0.2369	0.4205	0.4051	0.1468			0.2137			0.369
421.277	0.3697	0.2313	0.4187	0.4067	0.1454			0.2136			0.3689
421.61	0.3714	0.2377	0.4227	0.4033	0.1465			0.2136			0.3689
421.942	0.3706	0.2356	0.4191	0.4087	0.1453			0.2136			0.3689
422.275	0.3631	0.2356	0.415	0.4099	0.1458			0.2135			0.3689
422.608	0.3728	0.2365	0.411	0.4068	0.1479			0.2134			0.3688
422.94	0.3691	0.2374	0.4211	0.4067	0.146			0.2134			0.3687
423.272	0.3708	0.2359	0.4192	0.4092	0.1468			0.2133			0.3687
423.605	0.3701	0.2328	0.4232	0.407	0.1475			0.2132			0.3687
423.938	0.3766	0.2389	0.4158	0.4099	0.1462			0.2132			0.3686
424.27	0.3701	0.233	0.4125	0.4087	0.1461			0.2132			0.3686
424.603	0.3677	0.2369	0.4148	0.4048	0.1464			0.2131			0.3685
424.935	0.3737	0.2344	0.4146	0.4058	0.1444			0.213			0.3685
425.267	0.3704	0.2343	0.4155	0.409	0.1474			0.213			0.3685
425.6	0.3658	0.2323	0.4194	0.4046	0.1475			0.2129			0.3684
425.933	0.371	0.2333	0.418	0.4064	0.1468			0.2128			0.3684
426.265	0.3665	0.2362	0.4158	0.4105	0.1466			0.2128			0.3683
426.598	0.3724	0.2315	0.4202	0.41	0.1449			0.2127			0.3683
426.93	0.3701	0.2325	0.4169	0.407	0.1465			0.2127			0.3683
427.262	0.372	0.2392	0.4164	0.4019	0.1472			0.2126			0.3682
427.595	0.3726	0.2381	0.4214	0.4015	0.145			0.2126			0.3681
427.928	0.3697	0.2306	0.4202	0.4044	0.146			0.2125			0.3681
428.26	0.371	0.2337	0.4198	0.4074	0.1466			0.2124			0.3681
428.592	0.368	0.2301	0.4194	0.4056	0.1442			0.2124			0.368
428.925	0.3742	0.2321	0.4193	0.4085	0.1447			0.2123			0.368
429.257	0.3703	0.2467	0.4188	0.4032	0.1466			0.2123			0.3679
429.59	0.3682	0.234	0.4191	0.4098	0.1455			0.2122			0.3679
429.923	0.3711	0.2338	0.4143	0.4051	0.1493			0.2122			0.3679
430.255	0.3687	0.234	0.4149	0.4023	0.1452			0.2121			0.3678
430.587	0.3712	0.2421	0.4163	0.4136	0.1453			0.2121			0.3678
430.92	0.3678	0.2357	0.4112	0.4021	0.1438			0.212			0.3677
431.252	0.371	0.2347	0.4178	0.4064	0.1443			0.2119			0.3677
431.585	0.3679	0.2326	0.4195	0.4035	0.1467			0.2119			0.3677
431.918	0.3691	0.2334	0.4178	0.4066	0.1466			0.2119			0.3676
432.25	0.3682	0.2304	0.4167	0.4075	0.1483			0.2118			0.3675
432.582	0.366	0.2321	0.4196	0.4068	0.1463			0.2117			0.3675
432.915	0.3689	0.2315	0.4134	0.4089	0.1457			0.2117			0.3675
433.248	0.3691	0.2324	0.4143	0.4051	0.1474			0.2116			0.3675
433.58	0.3644	0.2364	0.4194	0.4063	0.1466			0.2116			0.3674
433.913	0.3684	0.2348	0.4139	0.4065	0.147			0.2115			0.3673
434.245	0.3728	0.232	0.42	0.4169	0.1452			0.2115			0.3673
434.577	0.3722	0.2356	0.4127	0.4009	0.1453			0.2114			0.3673
434.91	0.3617	0.2404	0.4107	0.4038	0.1464			0.2113			0.3672
435.243	0.3713	0.2317	0.4123	0.4078	0.1467			0.2113			0.3672
435.575	0.3684	0.2339	0.4169	0.4065	0.1445			0.2113			0.3672
435.908	0.3696	0.2323	0.416	0.4035	0.1453			0.2112			0.3671
436.24	0.3616	0.2336	0.4157	0.4099	0.1451			0.2111			0.3671
436.572	0.3686	0.234	0.4204	0.4077	0.1447			0.2111			0.367
436.905	0.3663	0.2293	0.4219	0.4077	0.1462			0.211			0.367
437.238	0.3676	0.2301	0.4141	0.4063	0.1452			0.2109			0.367
437.57	0.3685	0.2315	0.4124	0.4054	0.1453			0.2109			0.3669
437.902	0.3704	0.2318	0.4216	0.4086	0.1443			0.2109			0.3669
438.235	0.3689	0.2294	0.4155	0.409	0.1465			0.2108			0.3668
438.567	0.3659	0.2309	0.4145	0.4109	0.1446			0.2107			0.3668
438.9	0.3674	0.2347	0.4218	0.4046	0.1455			0.2107			0.3668
439.233	0.3685	0.2341	0.4168	0.4025	0.1471			0.2106			0.3667
439.565	0.368	0.2323	0.4174	0.4062	0.1454			0.2106			0.3667
439.897	0.3666	0.2339	0.4141	0.4085	0.1438			0.2105			0.3666
440.23	0.374	0.2323	0.4158	0.4063	0.1444			0.2105			0.3666
440.562	0.3677	0.2314	0.416	0.4046	0.1451			0.2104			0.3666
440.895	0.37	0.234	0.4149	0.4104	0.1461			0.2104			0.3665
441.228	0.3658	0.2307	0.412	0.4081	0.1446			0.2103			0.3664
441.56	0.3693	0.2299	0.419	0.4098	0.1456			0.2103			0.3664
441.892	0.3721	0.2312	0.4175	0.4039	0.1459			0.2102			0.3664
442.225	0.3697	0.2338	0.4181	0.4078	0.1461			0.2102			0.3663
442.558	0.3674	0.228	0.416	0.4037	0.1442			0.2101			0.3663
442.89	0.3667	0.2337	0.4166	0.4051	0.146			0.21			0.3662
443.223	0.368	0.2306	0.4201	0.4045	0.1454			0.21			0.3662
443.555	0.3687	0.2316	0.4121	0.4049	0.1468			0.21			0.3662
443.887	0.3671	0.2312	0.4183	0.4034	0.1463			0.2099			0.3661
444.22	0.3602	0.2318	0.4198	0.4065	0.145			0.2098			0.3661
444.553	0.3699	0.2335	0.4195	0.4042	0.1451			0.2098			0.366
444.885	0.3717	0.23	0.4195	0.4069	0.1475			0.2097			0.366
445.217	0.3697	0.2333	0.4182	0.4036	0.144			0.2097			0.366
445.55	0.3658	0.2291	0.414	0.4049	0.1449			0.2096			0.3659
445.882	0.3685	0.2283	0.4151	0.4087	0.147			0.2096			0.3659
446.215	0.3699	0.2275	0.4166	0.409	0.1434			0.2095			0.3658
446.548	0.3636	0.2256	0.413	0.408	0.1454			0.2094			0.3658
446.88	0.3694	0.2331	0.415	0.3997	0.1474			0.2094			0.3658
447.212	0.3705	0.2305	0.411	0.4128	0.1446			0.2094			0.3657
447.545	0.3632	0.2287	0.4178	0.3961	0.1453			0.2093			0.3656
447.877	0.3651	0.2335	0.4225	0.4029	0.1447			0.2092			0.3656
448.21	0.3629	0.2313	0.4159	0.4089	0.1447			0.2092			0.3656
448.543	0.3674	0.2313	0.4142	0.4045	0.1447			0.2092			0.3656
448.875	0.3677	0.2342	0.4199	0.4017	0.1448			0.2091			0.3655
449.207	0.3649	0.2318	0.4143	0.4058	0.1452			0.209			0.3655
449.54	0.3646	0.2334	0.4156	0.4043	0.145			0.209			0.3655
449.873	0.3651	0.2282	0.4127	0.4037	0.1436			0.2089			0.3654
450.205	0.3686	0.2303	0.4144	0.4069	0.1446			0.2089			0.3653
450.538	0.3668	0.2341	0.4173	0.4053	0.1453			0.2088			0.3653
450.87	0.3666	0.2298	0.4139	0.4034	0.1448			0.2088			0.3653
451.202	0.3646	0.2312	0.4138	0.4103	0.1454			0.2087			0.3653
451.535	0.3633	0.2309	0.4214	0.4036	0.1459			0.2087			0.3652
451.868	0.3645	0.2283	0.4159	0.4058	0.1465			0.2087			0.3651
452.2	0.3675	0.2298	0.4142	0.408	0.1443			0.2086			0.3651
452.533	0.3666	0.2287	0.4152	0.4051	0.145			0.2085			0.3651
452.865	0.3632	0.2288	0.4164	0.4021	0.1447			0.2085			0.365
453.197	0.3597	0.2275	0.4172	0.408	0.1458			0.2085			0.365
453.53	0.3656	0.2298	0.4151	0.4115	0.1453			0.2084			0.3649
453.863	0.3637	0.227	0.4154	0.4042	0.1443			0.2083			0.3649
454.195	0.3622	0.2255	0.4178	0.4037	0.145			0.2083			0.3649
454.527	0.3711	0.2286	0.4184	0.4045	0.1452			0.2082			0.3648
454.86	0.3682	0.229	0.418	0.4037	0.1449			0.2082			0.3648
455.192	0.366	0.2298	0.4228	0.409	0.1451			0.2081			0.3647
455.525	0.3673	0.228	0.4179	0.4064	0.1441			0.2081			0.3647
455.858	0.3703	0.2313	0.4219	0.4038	0.1439			0.208			0.3647
456.19	0.3629	0.2264	0.4221	0.4059	0.1461			0.2079			0.3646
456.522	0.3682	0.2313	0.4214	0.4067	0.1478			0.2079			0.3646
456.855	0.3631	0.2288	0.4118	0.4031	0.1455			0.2079			0.3645
457.188	0.367	0.2244	0.422	0.4073	0.1448			0.2078			0.3645
457.52	0.3673	0.229	0.416	0.4021	0.1462			0.2077			0.3645
457.853	0.3671	0.2328	0.4209	0.4069	0.1451			0.2077			0.3644
458.185	0.3691	0.2293	0.4161	0.4054	0.1478			0.2077			0.3643
458.517	0.3637	0.2307	0.4131	0.4036	0.145			0.2076			0.3643
458.85	0.3717	0.231	0.4139	0.4042	0.1445			0.2075			0.3643
459.183	0.3593	0.2268	0.415	0.4066	0.146			0.2075			0.3643
459.515	0.3709	0.2305	0.4182	0.4046	0.1454			0.2075			0.3642
459.848	0.3665	0.2304	0.418	0.3994	0.1457			0.2074			0.3641
460.18	0.3665	0.2334	0.4187	0.4036	0.1458			0.2073			0.3641
460.512	0.3919	0.2268	0.4176	0.4053	0.1456			0.2073			0.3641
460.845	0.3699	0.2305	0.4134	0.4052	0.1453			0.2073			0.364
461.178	0.3674	0.2245	0.42	0.4035	0.1453			0.2072			0.364
461.51	0.3668	0.2354	0.417	0.4029	0.1465			0.2071			0.3639
461.842	0.3668	0.2317	0.4178	0.4063	0.1452			0.2071			0.3639
462.175	0.3629	0.2317	0.4128	0.4049	0.1429			0.2071			0.3639
462.507	0.367	0.2303	0.4154	0.4015	0.1428			0.207			0.3638
462.84	0.366	0.2267	0.4152	0.4039	0.1447			0.207			0.3638
463.173	0.3637	0.2251	0.4206	0.4032	0.1454			0.2069			0.3638
463.505	0.3607	0.232	0.4145	0.4024	0.1426			0.2069			0.3637
463.837	0.3662	0.2298	0.4164	0.399	0.1458			0.2068			0.3637
464.17	0.3632	0.2319	0.4127	0.4043	0.1439			0.2068			0.3636
464.502	0.3613	0.2273	0.4153	0.4062	0.145			0.2067			0.3636
464.835	0.3599	0.2309	0.4166	0.4069	0.1437			0.2067			0.3636
465.168	0.3636	0.2437	0.4173	0.4042	0.1443			0.2066			0.3635
465.5	0.3611	0.2275	0.4144	0.4087	0.1444			0.2066			0.3635
465.832	0.3641	0.2353	0.417	0.3995	0.1436			0.2065			0.3634
466.165	0.3646	0.2391	0.415	0.4077	0.1432			0.2065			0.3634
466.498	0.3606	0.2258	0.41	0.3969	0.1438			0.2064			0.3634
466.83	0.3634	0.2288	0.4175	0.4011	0.1445			0.2064			0.3633
467.163	0.3651	0.228	0.4156	0.3972	0.1434			0.2063			0.3633
467.495	0.3619	0.2304	0.412	0.4043	0.1452			0.2063			0.3632
467.827	0.3662	0.225	0.4179	0.4051	0.1444			0.2062			0.3632
468.16	0.3727	0.228	0.415	0.4039	0.1454			0.2062			0.3632
468.493	0.3664	0.2293	0.4168	0.4035	0.145			0.2061			0.3631
468.825	0.3641	0.2305	0.4169	0.4015	0.1455			0.2061			0.3631
469.158	0.3644	0.2266	0.4146	0.4073	0.146			0.206			0.363
469.49	0.3627	0.2281	0.4187	0.4036	0.1477			0.206			0.363
469.822	0.3586	0.2317	0.4102	0.4048	0.1458			0.2059			0.363
470.155	0.3613	0.2223	0.413	0.4063	0.144			0.2059			0.3629
470.488	0.3654	0.2276	0.4169	0.4038	0.1423			0.2058			0.3628
470.82	0.3621	0.2307	0.4132	0.4023	0.144			0.2058			0.3628
471.152	0.3619	0.2298	0.4145	0.3948	0.1454			0.2057			0.3628
471.485	0.3622	0.2277	0.4165	0.4024	0.1451			0.2057			0.3628
471.817	0.3705	0.2291	0.4138	0.4043	0.146			0.2056			0.3627
472.15	0.3668	0.2283	0.4145	0.4062	0.1445			0.2056			0.3626
472.483	0.3627	0.2234	0.4139	0.403	0.1452			0.2055			0.3626
472.815	0.3632	0.2315	0.4154	0.4056	0.1467			0.2055			0.3626
473.147	0.3675	0.2273	0.4165	0.4023	0.1432			0.2054			0.3625
473.48	0.3669	0.2288	0.4178	0.4013	0.1435			0.2054			0.3625
473.812	0.367	0.2267	0.4133	0.4038	0.1442			0.2053			0.3624
474.145	0.3605	0.2229	0.4149	0.4008	0.145			0.2053			0.3624
474.478	0.3592	0.2278	0.4174	0.3999	0.1448			0.2053			0.3624
474.81	0.3662	0.2265	0.4143	0.4071	0.1457			0.2052			0.3623
475.142	0.365	0.224	0.4192	0.4059	0.1451			0.2052			0.3623
475.475	0.3643	0.2248	0.417	0.4034	0.1443			0.2051			0.3622
475.808	0.3668	0.2275	0.4164	0.4078	0.1448			0.2051			0.3622
476.14	0.3642	0.2267	0.4168	0.4061	0.144			0.205			0.3622
476.473	0.3783	0.2282	0.4088	0.4026	0.1443			0.205			0.3621
476.805	0.3593	0.2309	0.4123	0.4018	0.1424			0.2049			0.3621
477.137	0.3666	0.2246	0.4173	0.4028	0.1453			0.2049			0.3621
477.47	0.3602	0.2263	0.4163	0.3996	0.1455			0.2048			0.362
477.803	0.3606	0.2265	0.418	0.4	0.1463			0.2048			0.362
478.135	0.3614	0.2255	0.4162	0.4031	0.1427			0.2047			0.3619
478.467	0.3612	0.227	0.4173	0.405	0.1437			0.2047			0.3619
478.8	0.3647	0.2265	0.4142	0.4037	0.1449			0.2047			0.3619
479.132	0.3618	0.2251	0.4172	0.4047	0.1436			0.2046			0.3618
479.465	0.3653	0.2202	0.4156	0.4006	0.1412			0.2045			0.3618
479.798	0.3632	0.227	0.4148	0.3938	0.1454			0.2045			0.3617
480.13	0.3649	0.2239	0.4163	0.3999	0.1453			0.2045			0.3617
480.462	0.3708	0.2267	0.4228	0.4046	0.1467			0.2044			0.3617
480.795	0.3637	0.2286	0.4121	0.4026	0.1458			0.2043			0.3616
481.127	0.3795	0.223	0.4209	0.4103	0.1442			0.2043			0.3616
481.46	0.3618	0.2247	0.4185	0.403	0.1444			0.2043			0.3615
481.793	0.3585	0.2266	0.4164	0.4041	0.1433			0.2042			0.3615
482.125	0.3617	0.2219	0.4105	0.4009	0.146			0.2041			0.3615
482.457	0.3608	0.2243	0.4177	0.4024	0.1454			0.2041			0.3614
482.79	0.3612	0.228	0.4167	0.3994	0.1454			0.2041			0.3614
483.123	0.3648	0.2259	0.413	0.4022	0.1436			0.204			0.3613
483.455	0.3645	0.2242	0.4152	0.4026	0.1443			0.204			0.3613
483.788	0.3625	0.2224	0.4117	0.4012	0.1458			0.2039			0.3613
484.12	0.3625	0.2274	0.4178	0.3979	0.1452			0.2039			0.3612
484.452	0.3603	0.2267	0.4191	0.4009	0.1414			0.2039			0.3612
484.785	0.3583	0.2251	0.4185	0.399	0.1432			0.2038			0.3611
485.118	0.3591	0.2284	0.4098	0.4011	0.1435			0.2037			0.3611
485.45	0.3607	0.2245	0.4122	0.4024	0.1447			0.2037			0.3611
485.783	0.3646	0.2246	0.4121	0.396	0.1449			0.2037			0.361
486.115	0.3622	0.2247	0.4188	0.4065	0.1445			0.2036			0.3609
486.447	0.3621	0.2245	0.4215	0.4012	0.1429			0.2036			0.3609
486.78	0.3608	0.2267	0.4119	0.4005	0.1428			0.2036			0.3609
487.113	0.3641	0.227	0.4156	0.3992	0.1444			0.2035			0.3609
487.445	0.3636	0.2226	0.416	0.3968	0.1452			0.2034			0.3608
487.777	0.3632	0.2257	0.4132	0.4005	0.1436			0.2034			0.3607
488.11	0.3598	0.221	0.4144	0.4056	0.146			0.2034			0.3607
488.442	0.3639	0.2237	0.4178	0.4047	0.1433			0.2033			0.3607
488.775	0.3587	0.2224	0.4157	0.4027	0.1444			0.2032			0.3607
489.108	0.3593	0.2289	0.4133	0.3959	0.1434			0.2032			0.3606
489.44	0.3701	0.2223	0.4127	0.3957	0.1418			0.2032			0.3605
489.772	0.3658	0.225	0.4122	0.4012	0.1451			0.2031			0.3605
490.105	0.3656	0.2294	0.4201	0.4041	0.1434			0.2031			0.3605
490.438	0.3665	0.2269	0.4204	0.3956	0.1443			0.203			0.3605
490.77	0.36	0.2217	0.4154	0.398	0.1409			0.203			0.3604
491.103	0.3648	0.2239	0.4148	0.4025	0.1444			0.203			0.3604
491.435	0.3599	0.2304	0.4127	0.3991	0.1442			0.2029			0.3604
491.767	0.3619	0.2259	0.4088	0.4028	0.1432			0.2028			0.3603
492.1	0.365	0.2207	0.4185	0.3985	0.1429			0.2028			0.3602
492.433	0.3632	0.2221	0.415	0.3978	0.1443			0.2028			0.3602
492.765	0.367	0.2246	0.4163	0.4101	0.1433			0.2027			0.3602
493.098	0.3576	0.2248	0.4121	0.4002	0.1437			0.2026			0.3602
493.43	0.3679	0.2255	0.4179	0.4025	0.1424			0.2026			0.3601
493.762	0.3576	0.2232	0.4133	0.4024	0.1429			0.2026			0.36
494.095	0.3608	0.2234	0.4205	0.399	0.1439			0.2025			0.36
494.428	0.3619	0.2229	0.4151	0.4031	0.1453			0.2025			0.36
494.76	0.3607	0.225	0.4127	0.3975	0.1436			0.2024			0.36
495.092	0.362	0.2236	0.415	0.4017	0.1437			0.2024			0.3599
495.425	0.3599	0.2253	0.4097	0.4061	0.1429			0.2024			0.3598
495.757	0.3596	0.2227	0.4171	0.3981	0.1443			0.2023			0.3598
496.09	0.3578	0.2237	0.415	0.3988	0.1439			0.2022			0.3598
496.423	0.3599	0.2236	0.4154	0.3982	0.1435			0.2022			0.3598
496.755	0.3575	0.2208	0.4142	0.4004	0.1474			0.2022			0.3597
497.087	0.3672	0.2284	0.4133	0.4027	0.143			0.2021			0.3596
497.42	0.3575	0.2221	0.4138	0.3997	0.1442			0.2021			0.3596
497.752	0.3622	0.222	0.417	0.4027	0.1443			0.202			0.3596
498.085	0.36	0.2234	0.4156	0.4039	0.1434			0.202			0.3595
498.418	0.3572	0.2254	0.4165	0.3986	0.145			0.202			0.3595
498.75	0.3635	0.2256	0.4105	0.4012	0.1431			0.2019			0.3594
499.082	0.3625	0.2189	0.4173	0.403	0.1447			0.2019			0.3594
499.415	0.36	0.2227	0.4099	0.4006	0.1429			0.2019			0.3594
499.748	0.3602	0.2202	0.4152	0.3953	0.1443			0.2018			0.3593
500.08	0.3591	0.2218	0.4147	0.4022	0.144			0.2017			0.3593
500.413	0.3607	0.2255	0.4172	0.3986	0.1424			0.2017			0.3592
500.745	0.3577	0.2156	0.408	0.4012	0.1425			0.2017			0.3592
501.077	0.36	0.2265	0.4114	0.405	0.1409			0.2016			0.3592
501.41	0.3565	0.2222	0.4166	0.3988	0.1433			0.2016			0.3591
501.743	0.3588	0.2215	0.415	0.4031	0.1423			0.2015			0.3591
502.075	0.3615	0.2194	0.4164	0.3957	0.1433			0.2015			0.359
502.408	0.3526	0.2196	0.4119	0.3991	0.1432			0.2015			0.359
502.74	0.3608	0.2229	0.4143	0.3994	0.1438			0.2014			0.359
503.072	0.3588	0.2206	0.4142	0.4039	0.1422			0.2013			0.3589
503.405	0.3641	0.2226	0.4125	0.4006	0.1413			0.2013			0.3589
503.738	0.3624	0.2221	0.4146	0.407	0.1431			0.2013			0.3588
504.07	0.3605	0.2188	0.4094	0.4016	0.1426			0.2012			0.3588
504.402	0.3532	0.222	0.4134	0.3994	0.1452			0.2012			0.3588
504.735	0.3561	0.2197	0.4203	0.4017	0.1432			0.2011			0.3587
505.067	0.3622	0.2257	0.4124	0.3956	0.1441			0.2011			0.3587
505.4	0.3643	0.2201	0.4106	0.4053	0.1408			0.2011			0.3587
505.733	0.3609	0.2217	0.4169	0.3992	0.1428			0.201			0.3587
506.065	0.3612	0.2187	0.4145	0.4004	0.1466			0.2009			0.3586
506.397	0.3619	0.2228	0.4119	0.3991	0.1429			0.2009			0.3585
506.73	0.3544	0.2202	0.4125	0.4004	0.1427			0.2009			0.3585
507.062	0.362	0.2175	0.4091	0.3971	0.1419			0.2009			0.3585
507.395	0.3596	0.2188	0.4138	0.4047	0.1416			0.2008			0.3585
507.728	0.3651	0.2224	0.4135	0.4011	0.1444			0.2007			0.3584
508.06	0.3616	0.2205	0.4151	0.3959	0.1437			0.2007			0.3583
508.392	0.363	0.2209	0.4124	0.4035	0.1418			0.2007			0.3583
508.725	0.3614	0.218	0.4162	0.4035	0.1429			0.2006			0.3583
509.058	0.3529	0.223	0.415	0.4011	0.1432			0.2006			0.3582
509.39	0.3597	0.2228	0.4124	0.4025	0.1422			0.2005			0.3582
509.723	0.3601	0.2198	0.4098	0.3972	0.1422			0.2005			0.3581
510.055	0.3569	0.2201	0.4191	0.4039	0.1416			0.2005			0.3581
510.387	0.3607	0.2218	0.4142	0.3982	0.143			0.2004			0.3581
510.72	0.3633	0.2214	0.4134	0.3987	0.1426			0.2003			0.358
511.053	0.3637	0.22	0.4112	0.4042	0.1439			0.2003			0.358
511.385	0.3536	0.2201	0.4156	0.4032	0.1438			0.2003			0.3579
511.717	0.3581	0.2222	0.4159	0.4025	0.1439			0.2002			0.3579
512.05	0.3631	0.2176	0.4139	0.4047	0.1421			0.2002			0.3579
512.383	0.3568	0.2235	0.4134	0.4026	0.143			0.2002			0.3578
512.715	0.3531	0.2191	0.4146	0.4088	0.1446			0.2002			0.3578
513.048	0.3605	0.2208	0.4146	0.4015	0.1431			0.2001			0.3577
513.38	0.3597	0.2186	0.4111	0.392	0.1438			0.2			0.3577
513.712	0.3581	0.2174	0.4107	0.4018	0.1427			0.2			0.3577
514.045	0.3585	0.2172	0.4124	0.4018	0.1436			0.2			0.3576
514.378	0.3646	0.2199	0.4198	0.4015	0.1426			0.1999			0.3576
514.71	0.3611	0.2195	0.4117	0.3966	0.1412			0.1999			0.3575
515.043	0.3592	0.2216	0.4107	0.3982	0.143			0.1998			0.3575
515.375	0.3623	0.219	0.4139	0.3932	0.1426			0.1998			0.3575
515.707	0.3581	0.2238	0.4083	0.3924	0.1431			0.1998			0.3574
516.04	0.3598	0.2189	0.4154	0.3981	0.1419			0.1997			0.3574
516.372	0.3575	0.2167	0.4143	0.4109	0.1411			0.1997			0.3573
516.705	0.3583	0.2186	0.4109	0.4024	0.1425			0.1996			0.3573
517.038	0.3562	0.2191	0.4162	0.4	0.1425			0.1996			0.3573
517.37	0.36	0.2212	0.4172	0.4017	0.1432			0.1996			0.3572
517.702	0.3645	0.2191	0.4164	0.4012	0.1407			0.1995			0.3572
518.035	0.3574	0.2168	0.4115	0.3971	0.1428			0.1994			0.3571
518.367	0.3557	0.2165	0.4092	0.4032	0.1412			0.1994			0.3571
518.7	0.3568	0.2167	0.4131	0.3977	0.1445			0.1994			0.3571
519.033	0.3587	0.2221	0.412	0.4022	0.1413			0.1994			0.357
519.365	0.3574	0.2186	0.4172	0.399	0.1417			0.1993			0.357
519.697	0.3545	0.2162	0.4177	0.3994	0.1432			0.1992			0.357
520.03	0.3581	0.2197	0.4195	0.3993	0.1426			0.1992			0.357
520.362	0.3585	0.2172	0.4146	0.4011	0.1407			0.1992			0.3569
520.695	0.3575	0.2265	0.4165	0.3932	0.1421			0.1991			0.3568
521.028	0.359	0.2134	0.4085	0.3939	0.1423			0.1991			0.3568
521.36	0.3582	0.2205	0.4096	0.4024	0.1417			0.199			0.3568
521.692	0.3541	0.2205	0.4121	0.3942	0.1414			0.199			0.3568
522.025	0.3583	0.2177	0.4182	0.3917	0.1435			0.199			0.3567
522.357	0.3902	0.2188	0.417	0.3936	0.1437			0.1989			0.3566
522.69	0.3541	0.2182	0.4143	0.3964	0.1435			0.1989			0.3566
523.023	0.3581	0.2184	0.411	0.3993	0.1409			0.1988			0.3566
523.355	0.354	0.2193	0.4119	0.3976	0.143			0.1988			0.3566
523.688	0.3538	0.2158	0.4072	0.3982	0.1434			0.1988			0.3565
524.02	0.3537	0.2201	0.4114	0.4009	0.1437			0.1987			0.3564
524.352	0.3579	0.2207	0.408	0.3999	0.1434			0.1987			0.3564
524.685	0.3517	0.2173	0.4161	0.4013	0.1413			0.1986			0.3564
525.018	0.3546	0.2157	0.4082	0.3941	0.141			0.1986			0.3564
525.35	0.3657	0.2173	0.4127	0.3963	0.1408			0.1986			0.3563
525.683	0.355	0.2191	0.4131	0.3971	0.1422			0.1985			0.3562
526.015	0.3608	0.2192	0.4123	0.401	0.1407			0.1985			0.3562
526.347	0.3559	0.2198	0.4145	0.3929	0.144			0.1985			0.3562
526.68	0.3595	0.2181	0.4133	0.3961	0.1421			0.1984			0.3562
527.013	0.3554	0.2165	0.4139	0.3948	0.1419			0.1984			0.3561
527.345	0.3554	0.2221	0.4164	0.3976	0.1441			0.1983			0.356
527.678	0.352	0.215	0.4132	0.401	0.1425			0.1983			0.356
528.01	0.3611	0.2169	0.4173	0.3929	0.1433			0.1983			0.356
528.342	0.3544	0.2181	0.4102	0.3985	0.1392			0.1982			0.356
528.675	0.3579	0.2205	0.4146	0.4008	0.1427			0.1982			0.3559
529.008	0.3606	0.2151	0.4117	0.4017	0.1416			0.1981			0.3558
529.34	0.359	0.2201	0.4123	0.3945	0.1428			0.1981			0.3558
529.673	0.3575	0.2167	0.415	0.3968	0.1432			0.1981			0.3558
530.005	0.3552	0.2187	0.4096	0.3981	0.1457			0.198			0.3558
530.337	0.3592	0.2139	0.4181	0.3982	0.1417			0.198			0.3557
530.67	0.3558	0.2203	0.4125	0.3959	0.1427			0.1979			0.3556
531.003	0.3536	0.2133	0.4133	0.3958	0.1413			0.1979			0.3556
531.335	0.3562	0.2186	0.4109	0.396	0.1424			0.1979			0.3556
531.668	0.3584	0.2193	0.4128	0.3928	0.1424			0.1978			0.3556
532	0.3568	0.2177	0.4129	0.3905	0.1395			0.1978			0.3555
532.332	0.3542	0.2166	0.4174	0.3961	0.1415			0.1977			0.3554
532.665	0.3501	0.2185	0.4112	0.399	0.1429			0.1977			0.3554
532.997	0.3581	0.2182	0.4103	0.3925	0.1422			0.1977			0.3554
533.33	0.352	0.214	0.4089	0.3913	0.1406			0.1976			0.3554
533.663	0.3596	0.2155	0.4073	0.3953	0.1414			0.1976			0.3553
533.995	0.3579	0.2346	0.4121	0.3991	0.1413			0.1975			0.3553
534.327	0.3553	0.2206	0.4117	0.3949	0.1426			0.1975			0.3553
534.66	0.3555	0.2148	0.4092	0.3977	0.1409			0.1975			0.3552
534.992	0.3569	0.214	0.4102	0.4008	0.1409			0.1975			0.3552
535.325	0.3537	0.2155	0.4136	0.3986	0.1418			0.1974			0.3551
535.658	0.3575	0.2167	0.4108	0.395	0.1409			0.1973			0.3551
535.99	0.3563	0.2167	0.4203	0.3989	0.1415			0.1973			0.3551
536.322	0.3566	0.2189	0.4076	0.3982	0.1442			0.1973			0.355
536.655	0.3534	0.2177	0.415	0.3991	0.1429			0.1973			0.355
536.987	0.3559	0.2192	0.4171	0.3964	0.1418			0.1972			0.3549
537.32	0.3569	0.2204	0.4161	0.4045	0.141			0.1971			0.3549
537.653	0.3598	0.2214	0.4177	0.398	0.1433			0.1971			0.3549
537.985	0.3546	0.2142	0.4096	0.3993	0.1428			0.1971			0.3548
538.317	0.3565	0.2192	0.4151	0.395	0.1412			0.1971			0.3548
538.65	0.3556	0.216	0.4108	0.3942	0.1405			0.197			0.3547
538.982	0.3555	0.2126	0.4133	0.4005	0.1419			0.1969			0.3547
539.315	0.3598	0.2181	0.4116	0.4003	0.1424			0.1969			0.3547
539.648	0.3558	0.2186	0.4121	0.3968	0.1411			0.1969			0.3546
539.98	0.3528	0.2144	0.4163	0.3968	0.1418			0.1969			0.3546
540.312	0.3591	0.2172	0.4151	0.3954	0.1395			0.1968			0.3545
540.645	0.3567	0.2151	0.4132	0.3956	0.141			0.1968			0.3545
540.977	0.3581	0.2135	0.4145	0.3933	0.1436			0.1968			0.3545
541.31	0.3513	0.2186	0.4136	0.3927	0.1414			0.1967			0.3544
541.643	0.3566	0.2188	0.4115	0.3954	0.1408			0.1967			0.3544
541.975	0.354	0.2164	0.4099	0.4004	0.1417			0.1966			0.3543
542.308	0.3512	0.2161	0.4153	0.4001	0.1412			0.1966			0.3543
542.64	0.3567	0.2209	0.412	0.3975	0.1409			0.1966			0.3543
542.972	0.3532	0.2243	0.4138	0.4002	0.142			0.1966			0.3542
543.305	0.3521	0.2205	0.4214	0.393	0.1454			0.1965			0.3542
543.638	0.3578	0.2182	0.4105	0.3927	0.1416			0.1964			0.3541
543.97	0.3513	0.2146	0.4164	0.3927	0.1433			0.1964			0.3541
544.303	0.3569	0.2167	0.4133	0.3956	0.1412			0.1964			0.3541
544.635	0.3568	0.2128	0.4108	0.3934	0.1425			0.1964			0.3541
544.967	0.3584	0.2159	0.4099	0.3963	0.1425			0.1963			0.354
545.3	0.3555	0.2164	0.4119	0.3981	0.1428			0.1963			0.3539
545.633	0.3585	0.2184	0.4112	0.3986	0.1412			0.1962			0.3539
545.965	0.3546	0.2205	0.4149	0.401	0.1416			0.1962			0.3539
546.298	0.359	0.2393	0.4169	0.3968	0.1412			0.1962			0.3539
546.63	0.3528	0.2136	0.4082	0.3909	0.1445			0.1961			0.3538
546.962	0.3528	0.2139	0.4122	0.3925	0.1407			0.1961			0.3537
547.295	0.3542	0.2173	0.4077	0.3947	0.1412			0.196			0.3537
547.628	0.3478	0.2175	0.4125	0.3951	0.1423			0.196			0.3537
547.96	0.3491	0.2132	0.4133	0.4008	0.1414			0.196			0.3537
548.293	0.3506	0.2134	0.4065	0.4007	0.1414			0.1959			0.3536
548.625	0.359	0.2187	0.4134	0.4035	0.1397			0.1959			0.3536
548.957	0.355	0.2136	0.4133	0.3968	0.1419			0.1958			0.3536
549.29	0.3535	0.2145	0.4108	0.3978	0.143			0.1958			0.3535
549.622	0.3551	0.2155	0.4143	0.3943	0.1421			0.1958			0.3535
549.955	0.3521	0.216	0.4136	0.3982	0.1419			0.1958			0.3534
550.288	0.3539	0.2143	0.4106	0.3987	0.1397			0.1957			0.3534
550.62	0.3536	0.2154	0.4095	0.3967	0.1422			0.1957			0.3534
550.952	0.3547	0.2156	0.4196	0.389	0.1431			0.1956			0.3533
551.285	0.3524	0.218	0.4118	0.389	0.143			0.1956			0.3533
551.617	0.3554	0.2098	0.4182	0.3952	0.1421			0.1956			0.3532
551.95	0.3518	0.2201	0.4123	0.4002	0.1387			0.1955			0.3532
552.283	0.3493	0.2149	0.407	0.4022	0.1417			0.1955			0.3532
552.615	0.3532	0.2142	0.4155	0.3981	0.1421			0.1954			0.3531
552.947	0.3524	0.2134	0.4092	0.3973	0.1427			0.1954			0.3531
553.28	0.3569	0.2141	0.4062	0.3991	0.1396			0.1954			0.353
553.612	0.3549	0.2116	0.4148	0.3932	0.1404			0.1954			0.353
553.945	0.3537	0.2163	0.4091	0.3955	0.1414			0.1953			0.353
554.278	0.3585	0.2127	0.4153	0.3923	0.1403			0.1952			0.3529
554.61	0.3555	0.2133	0.4101	0.3958	0.1397			0.1952			0.3529
554.942	0.3599	0.2135	0.4119	0.4014	0.1422			0.1952			0.3528
555.275	0.3518	0.2131	0.4097	0.3954	0.14			0.1952			0.3528
555.607	0.353	0.2146	0.4171	0.3974	0.1417			0.1951			0.3528
555.94	0.3546	0.2157	0.4112	0.4016	0.1412			0.1951			0.3527
556.273	0.3556	0.211	0.4077	0.3955	0.1426			0.1951			0.3527
556.605	0.3571	0.2178	0.4097	0.3916	0.142			0.1951			0.3526
556.938	0.3554	0.2181	0.4142	0.3978	0.1439			0.195			0.3526
557.27	0.3533	0.2161	0.4125	0.3995	0.1411			0.195			0.3526
557.602	0.3552	0.2118	0.4132	0.396	0.1419			0.1949			0.3526
557.935	0.3537	0.2148	0.4092	0.3904	0.1415			0.1949			0.3525
558.268	0.3539	0.2119	0.4114	0.3969	0.1422			0.1949			0.3524
558.6	0.3536	0.2155	0.4158	0.3968	0.1421			0.1948			0.3524
558.933	0.3554	0.2147	0.4149	0.3927	0.1405			0.1948			0.3524
559.265	0.3508	0.219	0.4089	0.3963	0.1396			0.1947			0.3524
559.597	0.3535	0.2093	0.4093	0.3899	0.1417			0.1947			0.3523
559.93	0.3533	0.2172	0.408	0.3908	0.139			0.1947			0.3522
560.263	0.3566	0.2124	0.4081	0.3891	0.1408			0.1947			0.3522
560.595	0.358	0.2161	0.4099	0.3959	0.1409			0.1946			0.3522
560.928	0.3567	0.2119	0.4036	0.3949	0.1411			0.1946			0.3522
561.26	0.3522	0.2163	0.414	0.3989	0.1411			0.1945			0.3521
561.592	0.3507	0.2119	0.4167	0.3959	0.1401			0.1945			0.3521
561.925	0.3553	0.212	0.408	0.3913	0.1431			0.1945			0.352
562.258	0.35	0.2148	0.4117	0.3963	0.1411			0.1944			0.352
562.59	0.3516	0.2124	0.4088	0.405	0.1424			0.1944			0.352
562.923	0.3481	0.2148	0.4145	0.3893	0.1422			0.1943			0.3519
563.255	0.3512	0.2165	0.4119	0.3971	0.1427			0.1943			0.3519
563.587	0.3525	0.2151	0.411	0.3967	0.1398			0.1943			0.3519
563.92	0.3553	0.2127	0.4121	0.3918	0.1394			0.1943			0.3518
564.253	0.3535	0.2126	0.4119	0.3981	0.1404			0.1942			0.3518
564.585	0.3558	0.2156	0.4081	0.3945	0.1388			0.1942			0.3517
564.918	0.3462	0.2133	0.4066	0.39	0.1422			0.1941			0.3517
565.25	0.3508	0.2143	0.417	0.3947	0.1403			0.1941			0.3517
565.582	0.3501	0.21	0.4087	0.3881	0.1408			0.1941			0.3517
565.915	0.355	0.2175	0.4077	0.3927	0.1416			0.1941			0.3516
566.247	0.3537	0.2139	0.4131	0.3932	0.138			0.194			0.3515
566.58	0.3489	0.2137	0.4079	0.3903	0.1426			0.194			0.3515
566.913	0.3568	0.2118	0.4105	0.3946	0.1414			0.1939			0.3515
567.245	0.3544	0.2129	0.4127	0.4001	0.1425			0.1939			0.3515
567.577	0.347	0.2121	0.4154	0.395	0.1431			0.1939			0.3514
567.91	0.3494	0.2551	0.412	0.3948	0.1404			0.1938			0.3513
568.242	0.3554	0.2154	0.4187	0.395	0.1415			0.1938			0.3513
568.575	0.3519	0.2202	0.4156	0.3953	0.1425			0.1937			0.3513
568.908	0.3588	0.2155	0.4079	0.3964	0.14			0.1937			0.3513
569.24	0.3541	0.2148	0.4107	0.3931	0.1405			0.1937			0.3512
569.572	0.3514	0.2115	0.4092	0.3932	0.1387			0.1937			0.3512
569.905	0.3462	0.2149	0.4132	0.3956	0.1387			0.1936			0.3511
570.237	0.3547	0.2112	0.408	0.3928	0.1427			0.1936			0.3511
570.57	0.3566	0.2132	0.4093	0.3922	0.1414			0.1935			0.3511
570.903	0.3455	0.2149	0.4108	0.394	0.1405			0.1935			0.351
571.235	0.3521	0.2131	0.4114	0.395	0.1418			0.1935			0.351
571.567	0.3463	0.2127	0.408	0.3991	0.1398			0.1935			0.3509
571.9	0.3567	0.2056	0.4051	0.3946	0.1418			0.1934			0.3509
572.232	0.3509	0.2138	0.409	0.3963	0.1409			0.1934			0.3509
572.565	0.3526	0.2119	0.4135	0.3973	0.14			0.1934			0.3508
572.898	0.3526	0.2139	0.4111	0.3924	0.1425			0.1934			0.3508
573.23	0.3534	0.2113	0.4123	0.3962	0.142			0.1933			0.3507
573.562	0.3473	0.2097	0.4141	0.3936	0.1413			0.1933			0.3507
573.895	0.3507	0.2092	0.4126	0.3934	0.1413			0.1932			0.3507
574.227	0.3532	0.2123	0.4166	0.3909	0.1415			0.1932			0.3506
574.56	0.3502	0.2114	0.4118	0.3974	0.1406			0.1932			0.3506
574.893	0.3472	0.214	0.4098	0.3906	0.1396			0.1932			0.3505
575.225	0.3494	0.212	0.407	0.3961	0.1429			0.1931			0.3505
575.558	0.351	0.207	0.41	0.396	0.1417			0.1931			0.3505
575.89	0.355	0.21	0.4147	0.3941	0.1419			0.193			0.3504
576.222	0.3466	0.211	0.411	0.3948	0.1416			0.193			0.3504
576.555	0.3489	0.2102	0.4103	0.3967	0.1396			0.193			0.3503
576.888	0.3542	0.2106	0.4122	0.3923	0.1397			0.193			0.3503
577.22	0.3575	0.2099	0.409	0.3923	0.1395			0.1929			0.3503
577.553	0.3491	0.2075	0.4073	0.3938	0.1392			0.1929			0.3503
577.885	0.3453	0.2112	0.405	0.3935	0.1408			0.1928			0.3502
578.217	0.352	0.2073	0.4101	0.3917	0.141			0.1928			0.3502
578.55	0.3552	0.2115	0.4108	0.3921	0.1394			0.1928			0.3502
578.883	0.3496	0.2114	0.4071	0.3914	0.1417			0.1927			0.3501
579.215	0.3496	0.2099	0.415	0.3909	0.1392			0.1927			0.3501
579.548	0.3476	0.2099	0.4139	0.3959	0.1415			0.1926			0.35
579.88	0.3544	0.2102	0.4085	0.394	0.1402			0.1926			0.35
580.212	0.3488	0.2122	0.4127	0.3904	0.1386			0.1926			0.35
580.545	0.3492	0.2106	0.4087	0.3906	0.1396			0.1926			0.3499
580.878	0.3484	0.2126	0.4086	0.3965	0.1409			0.1925			0.3499
581.21	0.349	0.2122	0.4073	0.3904	0.1401			0.1925			0.3498
581.543	0.3489	0.2097	0.4092	0.3922	0.1418			0.1924			0.3498
581.875	0.3504	0.2122	0.4134	0.3912	0.1424			0.1924			0.3498
582.207	0.3464	0.214	0.4125	0.3941	0.141			0.1924			0.3497
582.54	0.3467	0.2075	0.4161	0.3926	0.1415			0.1924			0.3497
582.872	0.3479	0.2086	0.4045	0.3975	0.1397			0.1923			0.3496
583.205	0.3506	0.2083	0.4111	0.3925	0.1413			0.1923			0.3496
583.538	0.3515	0.2091	0.4117	0.3875	0.1411			0.1922			0.3496
583.87	0.3488	0.2146	0.4057	0.387	0.141			0.1922			0.3496
584.202	0.3453	0.2142	0.4076	0.3915	0.1412			0.1922			0.3495
584.535	0.3519	0.21	0.4053	0.3901	0.1412			0.1922			0.3494
584.867	0.3511	0.2107	0.4141	0.3969	0.1405			0.1922			0.3494
585.2	0.3526	0.208	0.4133	0.3944	0.1382			0.1921			0.3494
585.533	0.348	0.2125	0.4082	0.3907	0.1416			0.1921			0.3494
585.865	0.3488	0.2089	0.4098	0.3939	0.1393			0.192			0.3493
586.197	0.3466	0.2123	0.4118	0.39	0.1405			0.192			0.3493
586.53	0.3486	0.2112	0.4129	0.3991	0.1415			0.192			0.3492
586.862	0.3445	0.209	0.4084	0.395	0.1405			0.192			0.3492
587.195	0.3481	0.2072	0.405	0.3883	0.1398			0.1919			0.3492
587.528	0.359	0.2048	0.4075	0.3897	0.1411			0.1919			0.3491
587.86	0.3463	0.2122	0.4107	0.3955	0.1402			0.1918			0.3491
588.192	0.3505	0.2071	0.4074	0.3876	0.1417			0.1918			0.349
588.525	0.3483	0.2062	0.4121	0.3899	0.1412			0.1918			0.349
588.857	0.3543	0.2124	0.413	0.3879	0.1405			0.1918			0.349
589.19	0.3524	0.2089	0.4144	0.3936	0.1397			0.1917			0.3489
589.523	0.3468	0.2091	0.4101	0.3879	0.1393			0.1917			0.3489
589.855	0.35	0.2122	0.4104	0.3931	0.1385			0.1917			0.3488
590.188	0.3472	0.2083	0.4095	0.3938	0.1406			0.1917			0.3488
590.52	0.3505	0.2101	0.4105	0.3892	0.14			0.1916			0.3488
590.852	0.3466	0.2126	0.4078	0.3942	0.1396			0.1916			0.3487
591.185	0.3459	0.2124	0.4075	0.3948	0.1419			0.1915			0.3487
591.518	0.3501	0.2098	0.4101	0.3871	0.1407			0.1915			0.3486
591.85	0.3579	0.2091	0.4126	0.3946	0.1399			0.1915			0.3486
592.183	0.3487	0.211	0.4081	0.394	0.1395			0.1915			0.3486
592.515	0.3491	0.2122	0.412	0.39	0.1387			0.1914			0.3486
592.847	0.3497	0.2109	0.4099	0.3903	0.1378			0.1914			0.3485
593.18	0.3586	0.2085	0.4052	0.3921	0.1376			0.1913			0.3485
593.513	0.3467	0.2081	0.4096	0.3868	0.1401			0.1913			0.3485
593.845	0.3497	0.2093	0.4109	0.3941	0.1392			0.1913			0.3484
594.178	0.3504	0.2077	0.4113	0.3899	0.1408			0.1913			0.3484
594.51	0.3458	0.2076	0.41	0.3933	0.1408			0.1912			0.3483
594.842	0.3481	0.2129	0.408	0.3927	0.1373			0.1912			0.3483
595.175	0.3513	0.2077	0.4074	0.3891	0.1396			0.1911			0.3483
595.508	0.3578	0.2099	0.41	0.394	0.1413			0.1911			0.3482
595.84	0.3499	0.2081	0.4128	0.3907	0.1399			0.1911			0.3482
596.173	0.347	0.2075	0.4119	0.3875	0.1392			0.1911			0.3481
596.505	0.3464	0.2069	0.4101	0.3972	0.1397			0.1911			0.3481
596.837	0.3491	0.2107	0.4059	0.3891	0.1413			0.191			0.3481
597.17	0.3495	0.2147	0.4078	0.3872	0.1407			0.191			0.3481
597.503	0.3513	0.2091	0.4067	0.3922	0.1387			0.1909			0.348
597.835	0.3497	0.2064	0.4073	0.3885	0.1389			0.1909			0.3479
598.168	0.3537	0.2084	0.4053	0.3949	0.1408			0.1909			0.3479
598.5	0.3416	0.2103	0.4093	0.3893	0.1381			0.1909			0.3479
598.832	0.3496	0.2115	0.4078	0.3912	0.1406			0.1908			0.3479
599.165	0.3491	0.2104	0.4094	0.3937	0.1399			0.1908			0.3478
599.497	0.3489	0.2085	0.4103	0.3953	0.1425			0.1907			0.3478
599.83	0.3519	0.218	0.4084	0.3874	0.1383			0.1907			0.3477
600.163	0.3487	0.2083	0.4115	0.3926	0.1396			0.1907			0.3477
600.495	0.3524	0.2302	0.4087	0.3917	0.1391			0.1907			0.3477
600.827	0.3485	0.2068	0.4073	0.3868	0.1407			0.1906			0.3476
601.16	0.3479	0.2098	0.4107	0.3934	0.1416			0.1906			0.3476
601.492	0.3487	0.2057	0.4127	0.3972	0.1391			0.1906			0.3475
601.825	0.3522	0.207	0.4106	0.3869	0.1402			0.1905			0.3475
602.158	0.3505	0.2111	0.4065	0.3907	0.142			0.1905			0.3475
602.49	0.3446	0.2081	0.4091	0.3907	0.1375			0.1905			0.3474
602.822	0.3476	0.2117	0.4127	0.3941	0.1405			0.1905			0.3474
603.155	0.3533	0.2122	0.4111	0.3872	0.1426			0.1904			0.3473
603.487	0.3461	0.2082	0.4086	0.3916	0.1407			0.1904			0.3473
603.82	0.3466	0.2099	0.4067	0.3957	0.1399			0.1903			0.3473
604.153	0.3443	0.2118	0.41	0.388	0.1406			0.1903			0.3473
604.485	0.3442	0.2108	0.4116	0.3916	0.1387			0.1903			0.3472
604.817	0.3432	0.2089	0.4129	0.3889	0.1401			0.1903			0.3471
605.15	0.3554	0.2073	0.4112	0.3897	0.1377			0.1902			0.3471
605.482	0.347	0.2063	0.4076	0.3937	0.1415			0.1902			0.3471
605.815	0.3481	0.2063	0.4076	0.3911	0.14			0.1902			0.3471
606.148	0.3463	0.2166	0.4065	0.3919	0.1394			0.1901			0.347
606.48	0.3427	0.2068	0.4123	0.3949	0.1399			0.1901			0.347
606.812	0.353	0.2085	0.4069	0.3919	0.14			0.1901			0.3469
607.145	0.3488	0.209	0.4075	0.3937	0.1407			0.1901			0.3469
607.477	0.3523	0.2047	0.4049	0.3928	0.1379			0.19			0.3469
607.81	0.3499	0.2118	0.4134	0.3851	0.14			0.19			0.3468
608.143	0.3432	0.2073	0.4093	0.3873	0.1401			0.19			0.3468
608.475	0.3453	0.2096	0.4056	0.3865	0.1416			0.19			0.3468
608.808	0.348	0.2031	0.414	0.3952	0.1403			0.1899			0.3468
609.14	0.3518	0.2021	0.4136	0.3916	0.139			0.1899			0.3467
609.472	0.3439	0.2072	0.4077	0.3884	0.1406			0.1898			0.3466
609.805	0.3494	0.2069	0.4063	0.3894	0.1404			0.1898			0.3466
610.138	0.3501	0.2089	0.4092	0.3882	0.1415			0.1898			0.3466
610.47	0.3495	0.2125	0.4121	0.391	0.1407			0.1898			0.3466
610.803	0.3471	0.2041	0.4072	0.3892	0.1402			0.1898			0.3465
611.135	0.3472	0.2071	0.4087	0.3919	0.1385			0.1897			0.3465
611.467	0.3522	0.2073	0.4082	0.3943	0.1395			0.1897			0.3464
611.8	0.342	0.2085	0.4033	0.3896	0.1415			0.1896			0.3464
612.133	0.3447	0.2055	0.4063	0.3904	0.1407			0.1896			0.3464
612.465	0.3501	0.2067	0.4107	0.3931	0.1381			0.1896			0.3463
612.798	0.3452	0.2058	0.4095	0.3909	0.1387			0.1896			0.3463
613.13	0.3501	0.2063	0.4108	0.3877	0.1415			0.1896			0.3462
613.462	0.3481	0.207	0.4094	0.3854	0.1375			0.1895			0.3462
613.795	0.3442	0.207	0.411	0.394	0.1379			0.1895			0.3462
614.128	0.3483	0.2042	0.4104	0.3904	0.1398			0.1894			0.3462
614.46	0.3485	0.2091	0.4075	0.3844	0.1399			0.1894			0.3461
614.793	0.3461	0.2068	0.4109	0.3919	0.1391			0.1894			0.346
615.125	0.3478	0.2064	0.407	0.3886	0.1436			0.1894			0.346
615.457	0.352	0.2049	0.4116	0.3888	0.1381			0.1893			0.346
615.79	0.3472	0.2034	0.4103	0.3903	0.1387			0.1893			0.346
616.122	0.3489	0.2076	0.4051	0.3924	0.1376			0.1893			0.3459
616.455	0.3454	0.2048	0.4063	0.3924	0.1378			0.1892			0.3459
616.788	0.3472	0.2052	0.4064	0.394	0.1403			0.1892			0.3458
617.12	0.3484	0.2057	0.4098	0.3876	0.1398			0.1892			0.3458
617.452	0.3443	0.2077	0.4114	0.3874	0.1401			0.1892			0.3458
617.785	0.3485	0.2075	0.4036	0.3869	0.1394			0.1891			0.3457
618.117	0.3496	0.2064	0.4101	0.3884	0.141			0.1891			0.3457
618.45	0.3582	0.2076	0.4079	0.3903	0.1396			0.189			0.3456
618.783	0.3439	0.2027	0.4062	0.3891	0.1397			0.189			0.3456
619.115	0.3476	0.2113	0.4063	0.3912	0.1389			0.189			0.3456
619.447	0.3445	0.2034	0.4057	0.3881	0.1386			0.189			0.3456
619.78	0.3464	0.2035	0.4114	0.3959	0.139			0.189			0.3455
620.112	0.3468	0.2095	0.4059	0.3916	0.1397			0.1889			0.3454
620.445	0.3447	0.2023	0.4087	0.3875	0.1415			0.1889			0.3454
620.778	0.348	0.2068	0.4073	0.3908	0.1386			0.1888			0.3454
621.11	0.3456	0.2065	0.4121	0.3863	0.141			0.1888			0.3454
621.442	0.3455	0.2059	0.4072	0.3919	0.1378			0.1888			0.3453
621.775	0.3453	0.2036	0.411	0.3899	0.1403			0.1888			0.3453
622.107	0.3465	0.2058	0.4068	0.3941	0.1401			0.1888			0.3452
622.44	0.3487	0.2052	0.4065	0.3847	0.1382			0.1887			0.3452
622.773	0.3437	0.2048	0.406	0.3897	0.1394			0.1887			0.3452
623.105	0.3472	0.2026	0.4118	0.3848	0.1402			0.1886			0.3451
623.438	0.3465	0.2061	0.4054	0.3898	0.1394			0.1886			0.3451
623.77	0.3479	0.2058	0.4045	0.3896	0.1398			0.1886			0.3451
624.102	0.3481	0.2071	0.4084	0.3839	0.1409			0.1886			0.3451
624.435	0.3441	0.208	0.4074	0.3923	0.139			0.1886			0.345
624.768	0.3474	0.2094	0.406	0.3914	0.1402			0.1885			0.3449
625.1	0.3429	0.2031	0.4103	0.3877	0.1389			0.1885			0.3449
625.433	0.3397	0.2053	0.4118	0.3907	0.1394			0.1884			0.3449
625.765	0.3447	0.203	0.4089	0.3842	0.1397			0.1884			0.3449
626.097	0.3474	0.2053	0.4065	0.3931	0.141			0.1884			0.3448
626.43	0.3507	0.2018	0.4072	0.3901	0.1374			0.1884			0.3448
626.763	0.3437	0.2087	0.4128	0.3894	0.1381			0.1884			0.3447
627.095	0.3414	0.2064	0.4037	0.39	0.1382			0.1883			0.3447
627.428	0.3443	0.2047	0.409	0.3868	0.1405			0.1883			0.3447
627.76	0.3486	0.2062	0.4066	0.3897	0.1395			0.1883			0.3446
628.092	0.3502	0.2032	0.4082	0.39	0.1392			0.1883			0.3446
628.425	0.3427	0.2042	0.4095	0.3964	0.1421			0.1883			0.3445
628.758	0.3419	0.205	0.4061	0.3894	0.1379			0.1882			0.3445
629.09	0.3422	0.2058	0.405	0.3926	0.1374			0.1882			0.3445
629.423	0.3409	0.2062	0.4081	0.3918	0.1412			0.1881			0.3445
629.755	0.35	0.2121	0.4091	0.3956	0.1376			0.1881			0.3444
630.087	0.3416	0.2064	0.405	0.3851	0.1371			0.1881			0.3443
630.42	0.3452	0.2053	0.4064	0.3908	0.1372			0.1881			0.3443
630.753	0.3409	0.2018	0.4147	0.3859	0.1391			0.1881			0.3443
631.085	0.3437	0.2037	0.4048	0.3854	0.1385			0.188			0.3443
631.418	0.352	0.205	0.4105	0.387	0.1382			0.188			0.3442
631.75	0.3441	0.2046	0.4037	0.3898	0.1379			0.1879			0.3442
632.082	0.3443	0.2034	0.4063	0.3883	0.1411			0.1879			0.3441
632.415	0.3479	0.2028	0.4056	0.3938	0.1418			0.1879			0.3441
632.747	0.3414	0.2046	0.4012	0.3887	0.1397			0.1879			0.3441
633.08	0.3383	0.2035	0.4073	0.3837	0.1378			0.1879			0.344
633.413	0.3426	0.2059	0.4025	0.3899	0.1368			0.1878			0.344
633.745	0.346	0.203	0.404	0.43	0.1386			0.1878			0.3439
634.077	0.3441	0.2035	0.4139	0.3897	0.1406			0.1877			0.3439
634.41	0.3456	0.2067	0.41	0.3844	0.1383			0.1877			0.3439
634.742	0.3408	0.2023	0.4082	0.3929	0.1381			0.1877			0.3439
635.075	0.3481	0.2047	0.4132	0.3869	0.1391			0.1877			0.3438
635.408	0.3424	0.2057	0.4037	0.3887	0.1414			0.1877			0.3438
635.74	0.3443	0.2022	0.4018	0.3931	0.1397			0.1876			0.3437
636.072	0.3445	0.1995	0.408	0.3896	0.1394			0.1876			0.3437
636.405	0.348	0.2069	0.4082	0.3897	0.1388			0.1876			0.3437
636.737	0.3438	0.2016	0.4095	0.3907	0.1392			0.1875			0.3436
637.07	0.3436	0.2054	0.403	0.3894	0.1394			0.1875			0.3436
637.403	0.343	0.2056	0.4038	0.3889	0.1394			0.1875			0.3435
637.735	0.3452	0.2029	0.4006	0.3901	0.1396			0.1875			0.3435
638.067	0.3355	0.2041	0.4072	0.3857	0.1377			0.1874			0.3435
638.4	0.3471	0.2032	0.4093	0.3848	0.1377			0.1874			0.3435
638.732	0.3437	0.2067	0.4069	0.3773	0.1367			0.1874			0.3434
639.065	0.344	0.2046	0.4009	0.3855	0.1386			0.1873			0.3434
639.398	0.347	0.2036	0.4052	0.3826	0.14			0.1873			0.3434
639.73	0.34	0.2046	0.4051	0.3847	0.1395			0.1873			0.3433
640.062	0.3453	0.2041	0.4061	0.3868	0.1363			0.1873			0.3433
640.395	0.3426	0.2035	0.4108	0.3892	0.1406			0.1873			0.3432
640.727	0.3426	0.2082	0.4041	0.3893	0.1393			0.1872			0.3432
641.06	0.3455	0.2046	0.4076	0.3893	0.139			0.1872			0.3432
641.393	0.3391	0.2034	0.4015	0.3863	0.1401			0.1871			0.3431
641.725	0.3462	0.2058	0.4041	0.3905	0.139			0.1871			0.3431
642.058	0.3394	0.2027	0.4038	0.3848	0.1385			0.1871			0.343
642.39	0.342	0.2042	0.4115	0.393	0.137			0.1871			0.343
642.722	0.3443	0.2025	0.4074	0.3849	0.1405			0.1871			0.343
643.055	0.3405	0.207	0.4112	0.3879	0.1383			0.187			0.343
643.388	0.3429	0.2047	0.4064	0.3898	0.1396			0.187			0.3429
643.72	0.3531	0.2048	0.4044	0.3811	0.138			0.187			0.3429
644.053	0.3427	0.2033	0.4091	0.3859	0.1376			0.1869			0.3428
644.385	0.3424	0.2012	0.407	0.3857	0.1379			0.1869			0.3428
644.717	0.3426	0.2041	0.4075	0.3913	0.1378			0.1869			0.3428
645.05	0.3476	0.2025	0.4027	0.3864	0.1383			0.1869			0.3427
645.383	0.3456	0.2056	0.4045	0.3863	0.1376			0.1869			0.3427
645.715	0.3462	0.2014	0.4108	0.3818	0.1395			0.1868			0.3426
646.048	0.3439	0.2038	0.4098	0.3839	0.141			0.1868			0.3426
646.38	0.342	0.2033	0.4095	0.3882	0.14			0.1867			0.3426
646.712	0.3445	0.2035	0.4072	0.3857	0.1415			0.1867			0.3426
647.045	0.3413	0.2023	0.4062	0.3856	0.1388			0.1867			0.3425
647.378	0.3424	0.2055	0.4026	0.385	0.1399			0.1867			0.3424
647.71	0.3428	0.2022	0.406	0.3924	0.1376			0.1867			0.3424
648.043	0.3452	0.2013	0.4133	0.3882	0.1386			0.1866			0.3424
648.375	0.3439	0.2063	0.4058	0.3827	0.1384			0.1866			0.3424
648.707	0.3374	0.2036	0.407	0.3843	0.1389			0.1866			0.3423
649.04	0.3438	0.2034	0.4052	0.3811	0.1367			0.1866			0.3423
649.372	0.3465	0.2022	0.4069	0.3872	0.1391			0.1866			0.3422
649.705	0.3384	0.2018	0.4073	0.3809	0.1404			0.1865			0.3422
650.038	0.3405	0.2005	0.4049	0.3828	0.1392			0.1865			0.3422
650.37	0.3421	0.2018	0.4047	0.3902	0.1375			0.1865			0.3421
650.702	0.3402	0.2015	0.4014	0.3911	0.1394			0.1864			0.3421
651.035	0.3389	0.2016	0.4072	0.3856	0.1378			0.1864			0.342
651.367	0.3435	0.202	0.4067	0.3866	0.1377			0.1864			0.342
651.7	0.3457	0.2029	0.4053	0.3827	0.1398			0.1864			0.342
652.033	0.3449	0.2011	0.4066	0.3881	0.1388			0.1864			0.342
652.365	0.3442	0.2044	0.4051	0.3874	0.139			0.1863			0.3419
652.697	0.3459	0.2028	0.407	0.3853	0.1373			0.1863			0.3419
653.03	0.3333	0.2013	0.408	0.3825	0.1388			0.1863			0.3418
653.362	0.3474	0.2034	0.4045	0.3844	0.1378			0.1862			0.3418
653.695	0.3448	0.2043	0.4052	0.3846	0.1379			0.1862			0.3418
654.028	0.3414	0.2018	0.4054	0.385	0.1384			0.1862			0.3417
654.36	0.3395	0.2024	0.4031	0.3913	0.1385			0.1862			0.3417
654.692	0.3447	0.2019	0.4106	0.3884	0.1355			0.1862			0.3417
655.025	0.3429	0.1978	0.4036	0.3862	0.1388			0.1861			0.3417
655.357	0.3409	0.1985	0.4072	0.3849	0.1379			0.1861			0.3416
655.69	0.3383	0.2011	0.4032	0.3904	0.1403			0.186			0.3416
656.023	0.3433	0.2027	0.3987	0.3832	0.1364			0.186			0.3415
656.355	0.3434	0.2006	0.4102	0.3829	0.1395			0.186			0.3415
656.688	0.3422	0.199	0.4005	0.3881	0.1377			0.186			0.3415
657.02	0.3376	0.2005	0.4086	0.3879	0.1387			0.186			0.3414
657.352	0.342	0.1978	0.4042	0.39	0.1385			0.186			0.3414
657.685	0.3431	0.2	0.4044	0.3867	0.1378			0.1859			0.3413
658.018	0.3423	0.2005	0.4092	0.3801	0.1373			0.1859			0.3413
658.35	0.3422	0.2015	0.408	0.3882	0.1386			0.1858			0.3413
658.683	0.3425	0.2014	0.4121	0.3814	0.1377			0.1858			0.3413
659.015	0.3434	0.1981	0.4111	0.3877	0.1369			0.1858			0.3412
659.347	0.342	0.201	0.4044	0.3828	0.1362			0.1858			0.3412
659.68	0.3451	0.2049	0.4073	0.3804	0.1395			0.1858			0.3411
660.013	0.3437	0.2004	0.4067	0.3796	0.1386			0.1857			0.3411
660.345	0.3413	0.1999	0.4073	0.3836	0.1394			0.1857			0.3411
660.678	0.347	0.1992	0.4052	0.3822	0.1384			0.1857			0.341
661.01	0.3434	0.2019	0.4019	0.3805	0.1377			0.1856			0.341
661.342	0.3409	0.2008	0.402	0.388	0.1373			0.1856			0.3409
661.675	0.3388	0.2015	0.4053	0.3841	0.1402			0.1856			0.3409
662.008	0.3428	0.2023	0.4056	0.3852	0.1386			0.1856			0.3409
662.34	0.3376	0.2022	0.4086	0.3846	0.1399			0.1856			0.3409
662.673	0.3369	0.1961	0.4077	0.3886	0.1386			0.1855			0.3408
663.005	0.34	0.2043	0.4071	0.3936	0.136			0.1855			0.3408
663.337	0.3454	0.1976	0.4072	0.3876	0.1372			0.1855			0.3407
663.67	0.3438	0.1969	0.4022	0.3841	0.138			0.1854			0.3407
664.003	0.3441	0.1997	0.4072	0.3863	0.1376			0.1854			0.3407
664.335	0.3438	0.2048	0.4045	0.3847	0.1375			0.1854			0.3406
664.668	0.3453	0.2021	0.4067	0.3847	0.1394			0.1854			0.3406
[truncated: 1,601 more rows]

## Sheet: Fig. 2c 16K DMPC (Sf9)
time(s)	TMEM16K 0 Ca2+	TMEM16K +0.5 mM Ca2+	Protein Free	ecCLC + 0.5 mM Ca2+			fit +Ca2+			fit 0Ca2+
0.3325	1.0034	0.9802	1.0348	1.0512			1			1
0.665	1.0027	0.983	1.032	1.0485			0.9911			0.9926
0.9975	0.9995	0.9838	1.0288	1.0521			0.9823			0.9853
1.33	1.0056	0.9873	1.0269	1.0365			0.9736			0.9781
1.6625	1.0056	0.9828	1.0294	1.0335			0.9651			0.971
1.995	1.002	0.9826	1.0299	1.0377			0.9567			0.964
2.3275	1.0061	0.9754	1.0238	1.0384			0.9485			0.9571
2.66	1.0064	0.9847	1.0292	1.0413			0.9404			0.9503
2.9925	1.0065	0.9809	1.0263	1.0353			0.9324			0.9435
3.325	1.0036	0.9883	1.0221	1.0373			0.9244			0.9368
3.6575	1.0023	0.9787	1.0215	1.0355			0.9167			0.9302
3.99	1.002	0.9869	1.0233	1.036			0.909			0.9237
4.3225	1.0038	0.9834	1.0249	1.0354			0.9015			0.9173
4.655	1.0057	0.9809	1.0239	1.0297			0.8941			0.9109
4.9875	1.0047	0.984	1.0252	1.0331			0.8868			0.9047
5.32	1.0056	0.9809	1.0264	1.029			0.8795			0.8984
5.6525	1.0019	0.9863	1.0228	1.0272			0.8725			0.8923
5.985	0.9959	0.9854	1.0163	1.0344			0.8655			0.8863
6.3175	0.9995	0.9828	1.0254	1.028			0.8586			0.8803
6.65	0.9984	0.9851	1.0171	1.0223			0.8518			0.8744
6.9825	0.9993	0.9801	1.0204	1.0261			0.8451			0.8686
7.315	1.0002	0.9856	1.0203	1.0269			0.8385			0.8628
7.6475	1.0068	0.9876	1.0233	1.0215			0.832			0.8572
7.98	1.0043	0.9817	1.0197	1.0276			0.8256			0.8516
8.3125	1.0055	0.9824	1.0208	1.0227			0.8193			0.846
8.645	0.9999	0.9837	1.0211	1.0263			0.8131			0.8405
8.9775	1.0031	0.9853	1.0186	1.0293			0.807			0.8351
9.31	1.0059	0.9836	1.0231	1.0181			0.8009			0.8298
9.6425	1.0115	0.9824	1.0195	1.0261			0.795			0.8245
9.975	1.0032	0.9841	1.0228	1.0274			0.7892			0.8193
10.3075	1.002	0.9778	1.0209	1.0227			0.7834			0.8142
10.64	1.0006	0.9827	1.0175	1.0259			0.7777			0.8091
10.9725	1.007	0.9847	1.0175	1.0212			0.7721			0.8041
11.305	1.006	0.9853	1.02	1.0194			0.7666			0.7991
11.6375	0.9979	0.9841	1.0181	1.0208			0.7611			0.7942
11.97	1.0004	0.9884	1.0185	1.0243			0.7558			0.7893
12.3025	1.0018	0.9821	1.0208	1.0267			0.7505			0.7846
12.635	1.001	0.9844	1.0153	1.0224			0.7453			0.7799
12.9675	1.0024	0.9822	1.0203	1.0252			0.7402			0.7752
13.3	1.0004	0.9822	1.0244	1.0207			0.7351			0.7706
13.6325	1.0019	0.9818	1.0151	1.0249			0.7301			0.766
13.965	1.0035	0.9886	1.0231	1.0234			0.7252			0.7616
14.2975	1.001	0.985	1.0195	1.0207			0.7203			0.7571
14.63	1.0039	0.9798	1.0195	1.0151			0.7155			0.7528
14.9625	0.9988	0.983	1.0214	1.0247			0.7108			0.7484
15.295	1.0062	0.9812	1.0191	1.0228			0.7061			0.7441
15.6275	1.0037	0.9878	1.018	1.0215			0.7016			0.7399
15.96	1.001	0.9875	1.0182	1.0235			0.6971			0.7357
16.2925	1.0038	0.9888	1.0161	1.0225			0.6926			0.7317
16.625	0.999	0.9884	1.0167	1.0233			0.6882			0.7276
16.9575	1.0036	0.9877	1.0187	1.0245			0.6839			0.7235
17.29	1.0018	0.9873	1.0174	1.0215			0.6796			0.7196
17.6225	1.0011	0.9876	1.0178	1.022			0.6754			0.7157
17.955	1.0023	0.9843	1.0145	1.02			0.6713			0.7118
18.2875	1.0095	0.9795	1.0151	1.0163			0.6672			0.7079
18.62	0.999	0.9849	1.0149	1.0174			0.6631			0.7041
18.9525	1.0028	0.9901	1.0147	1.0194			0.6592			0.7004
19.285	0.9982	0.9859	1.017	1.0218			0.6552			0.6968
19.6175	1.0004	0.9873	1.0138	1.0178			0.6514			0.6931
19.95	0.9999	0.9841	1.0137	1.0178			0.6475			0.6895
20.2825	0.9986	0.9871	1.0173	1.0216			0.6437			0.6859
20.615	0.9994	0.9864	1.0172	1.0202			0.64			0.6824
20.9475	1.0035	0.9847	1.0142	1.0199			0.6364			0.6789
21.28	1.0059	0.9883	1.0196	1.0158			0.6327			0.6755
21.6125	1	0.9905	1.0192	1.0192			0.6292			0.6721
21.945	1.004	0.9893	1.0128	1.0203			0.6257			0.6688
22.2775	1.0011	0.9861	1.0127	1.0193			0.6221			0.6655
22.61	1.0022	0.9897	1.01	1.0165			0.6187			0.6622
22.9425	1.0018	0.9874	1.0115	1.0158			0.6153			0.659
23.275	0.9998	0.9836	1.0106	1.0157			0.612			0.6558
23.6075	1.0014	0.9886	1.0167	1.0175			0.6087			0.6527
23.94	0.9973	0.9855	1.0156	1.0201			0.6054			0.6496
24.2725	1.0059	0.987	1.0171	1.0181			0.6022			0.6465
24.605	1.0032	0.9853	1.0165	1.0194			0.5991			0.6435
24.9375	1.0022	0.9885	1.0148	1.0173			0.5959			0.6405
25.27	1.0009	0.9899	1.0159	1.0159			0.5929			0.6376
25.6025	1.0024	0.9906	1.0186	1.0139			0.5898			0.6346
25.935	1.0024	0.9922	1.0102	1.0193			0.5868			0.6317
26.2675	0.998	0.9855	1.0126	1.0178			0.5838			0.6289
26.6	0.9971	0.9861	1.0133	1.0146			0.5809			0.626
26.9325	1.0017	0.984	1.0137	1.0182			0.578			0.6233
27.265	1.0007	0.9912	1.0135	1.0161			0.5752			0.6205
27.5975	0.9987	0.9839	1.0118	1.0165			0.5724			0.6178
27.93	1.0015	0.9908	1.0116	1.0139			0.5696			0.6151
28.2625	0.999	0.9872	1.0128	1.016			0.5668			0.6125
28.595	1.0043	0.9868	1.009	1.02			0.5641			0.6098
28.9275	0.9975	0.9869	1.0133	1.015			0.5615			0.6073
29.26	0.9974	0.9886	1.0102	1.016			0.5588			0.6047
29.5925	0.998	0.9909	1.0181	1.018			0.5562			0.6022
29.925	0.9994	0.9877	1.0149	1.0089			0.5536			0.5997
30.2575	0.9991	0.988	1.0108	1.0202			0.5511			0.5973
30.59	1.0059	0.9868	1.0127	1.0164			0.5486			0.5948
30.9225	0.9991	0.9872	1.0108	1.0166			0.5461			0.5924
31.255	0.9985	0.988	1.0128	1.019			0.5437			0.59
31.5875	0.9966	0.9882	1.0155	1.0137			0.5412			0.5877
31.92	0.9973	0.9883	1.0127	1.0157			0.5388			0.5853
32.2525	0.9999	0.9921	1.0104	1.0163			0.5365			0.5831
32.585	1.0011	0.9889	1.0092	1.0147			0.5341			0.5808
32.9175	1.0024	0.9902	1.0121	1.0136			0.5318			0.5785
33.25	0.9991	0.9854	1.0157	1.0163			0.5295			0.5763
33.5825	0.9991	0.9877	1.0103	1.0149			0.5273			0.5742
33.915	1.003	0.9884	1.0149	1.0111			0.5251			0.572
34.2475	0.9959	0.9907	1.0133	1.0141			0.5229			0.5699
34.58	1.0006	0.9908	1.0114	1.0156			0.5207			0.5678
34.9125	1.0005	0.993	1.0122	1.0134			0.5185			0.5657
35.245	0.9991	0.9952	1.0124	1.0146			0.5164			0.5636
35.5775	0.9976	0.9921	1.0139	1.0146			0.5143			0.5616
35.91	1.0002	0.9933	1.0123	1.0118			0.5122			0.5596
36.2425	1.002	0.995	1.0104	1.018			0.5102			0.5576
36.575	1.0013	0.9948	1.0123	1.0119			0.5082			0.5557
36.9075	0.9998	0.9897	1.0148	1.0155			0.5062			0.5537
37.24	1.0003	0.99	1.0124	1.0128			0.5042			0.5518
37.5725	0.9999	0.988	1.0077	1.0158			0.5022			0.55
37.905	1.0042	0.9912	1.0145	1.0106			0.5003			0.5481
38.2375	1.0032	0.9975	1.0085	1.0171			0.4984			0.5462
38.57	0.9999	0.9938	1.0116	1.0139			0.4965			0.5444
38.9025	0.9986	0.9907	1.0127	1.0133			0.4947			0.5426
39.235	0.9992	0.994	1.0106	1.0091			0.4928			0.5408
39.5675	0.9999	0.9882	1.0145	1.0121			0.4909			0.5391
39.9	1.0024	0.9903	1.0156	1.0148			0.4892			0.5374
40.2325	0.9965	0.9923	1.0132	1.0113			0.4873			0.5357
40.565	0.9988	0.9924	1.0092	1.0118			0.4856			0.534
40.8975	0.9997	0.9912	1.0122	1.0128			0.4838			0.5323
41.23	0.9995	0.9936	1.0085	1.0126			0.4821			0.5306
41.5625	1.0001	0.9872	1.0131	1.0139			0.4804			0.529
41.895	1.0008	0.9939	1.0122	1.0115			0.4787			0.5273
42.2275	0.9959	0.9909	1.0082	1.0134			0.477			0.5258
42.56	1.0019	0.9959	1.0122	1.0117			0.4754			0.5242
42.8925	0.9952	0.9937	1.0085	1.015			0.4737			0.5226
43.225	1.0012	0.9878	1.0056	1.0126			0.4721			0.5211
43.5575	0.9999	0.9927	1.0107	1.0137			0.4705			0.5195
43.89	1.0003	0.9942	1.0154	1.0114			0.469			0.5181
44.2225	0.9999	0.9907	1.0122	1.0082			0.4674			0.5166
44.555	0.9976	0.9953	1.0047	1.0158			0.4658			0.5151
44.8875	0.9969	0.9908	1.0108	1.0077			0.4643			0.5137
45.22	1.0007	0.9916	1.0126	1.0097			0.4627			0.5122
45.5525	0.9969	0.9944	1.0104	1.0081			0.4613			0.5108
45.885	0.9971	0.9904	1.0094	1.0155			0.4598			0.5094
46.2175	1.001	0.9934	1.009	1.0126			0.4583			0.508
46.55	0.9972	0.9927	1.0104	1.0138			0.4568			0.5067
46.8825	0.9992	0.9932	1.0113	1.0134			0.4554			0.5053
47.215	1.0012	0.9929	1.0079	1.0138			0.454			0.504
47.5475	1.0006	0.9904	1.0096	1.0109			0.4525			0.5027
47.88	1.0001	0.9973	1.0064	1.0086			0.4511			0.5013
48.2125	0.9935	0.9945	1.0085	1.013			0.4497			0.5001
48.545	0.997	0.992	1.0118	1.0152			0.4484			0.4987
48.8775	0.9991	0.9917	1.0138	1.0064			0.447			0.4976
49.21	0.9995	0.9928	1.0108	1.0152			0.4457			0.4963
49.5425	0.9983	0.9906	1.0069	1.0144			0.4443			0.495
49.875	0.9933	0.9936	1.0118	1.0057			0.4429			0.4938
50.2075	0.9986	0.9911	1.0118	1.0139			0.4417			0.4926
50.54	1.0009	0.9938	1.0102	1.0127			0.4404			0.4914
50.8725	1.0021	0.9948	1.0137	1.0116			0.4391			0.4902
51.205	0.996	0.9924	1.0104	1.0078			0.4378			0.4891
51.5375	1.0009	0.9967	1.008	1.0105			0.4365			0.488
51.87	0.9982	0.9944	1.0056	1.0115			0.4353			0.4868
52.2025	1.0002	0.9967	1.0113	1.0151			0.4341			0.4857
52.535	1.0012	0.9969	1.0109	1.0124			0.4328			0.4846
52.8675	0.995	0.9952	1.0134	1.0126			0.4316			0.4835
53.2	1.0019	0.9973	1.0115	1.0096			0.4304			0.4824
53.5325	0.9973	0.9935	1.0062	1.0122			0.4292			0.4814
53.865	0.9987	0.9957	1.005	1.0107			0.428			0.4803
54.1975	0.9967	0.9963	1.0142	1.0121			0.4268			0.4793
54.53	1.0007	0.9984	1.006	1.0073			0.4257			0.4782
54.8625	0.9981	0.9966	1.0085	1.0098			0.4246			0.4772
55.195	0.9987	0.9925	1.011	1.0148			0.4234			0.4762
55.5275	0.9981	0.9975	1.0079	1.0103			0.4222			0.4752
55.86	1.0025	1.0001	1.0065	1.0053			0.4212			0.4742
56.1925	0.9946	0.9984	1.0129	1.015			0.42			0.4732
56.525	1.0002	0.9987	1.0113	1.0108			0.4189			0.4723
56.8575	0.9999	0.9957	1.0093	1.0047			0.4178			0.4714
57.19	0.9977	0.9968	1.0114	1.0085			0.4167			0.4704
57.5225	1	0.9961	1.0097	1.0111			0.4157			0.4695
57.855	0.9984	0.9965	1.0056	1.0126			0.4146			0.4685
58.1875	0.9981	0.9963	1.0096	1.0111			0.4135			0.4676
58.52	1.0018	0.9971	1.0081	1.0107			0.4125			0.4668
58.8525	1.0032	0.9957	1.0061	1.0106			0.4115			0.4659
59.185	0.9943	0.9974	1.0094	1.0092			0.4104			0.465
59.5175	1	0.9942	1.0129	1.0051			0.4094			0.4641
59.85	0.9954	0.9975	1.0125	1.007			0.4084			0.4632
60.1825	1.002	0.9985	1.0096	1.0119			0.4074			0.4624
60.515	1.0005	0.9961	1.0129	1.0119			0.4064			0.4616
60.8475	1.0003	0.9962	1.0082	1.0099			0.4053			0.4607
61.18	0.9989	0.9946	1.0056	1.0114			0.4044			0.4599
61.5125	1.0035	0.9957	1.008	1.0032			0.4034			0.4591
61.845	1.0026	0.9919	1.0058	1.0046			0.4025			0.4583
62.1775	1.0037	0.9989	1.0071	1.0065			0.4015			0.4575
62.51	1.003	0.9984	1.0079	1.0106			0.4006			0.4567
62.8425	1.0003	1.0001	1.012	1.0049			0.3996			0.4559
63.175	0.9985	0.9999	1.0092	1.004			0.3987			0.4552
63.5075	1.0009	0.9954	1.0071	1.0058			0.3977			0.4544
63.84	0.9998	0.9998	1.0103	1.0048			0.3968			0.4537
64.1725	1.0015	0.9977	1.0044	1.0053			0.3959			0.453
64.505	0.9998	0.9947	1.0113	1			0.395			0.4522
64.8375	1.0052	0.9968	1.0078	1.0026			0.3941			0.4515
65.17	0.9982	0.9968	1.006	1.0043			0.3931			0.4508
65.5025	0.9937	0.9971	1.0123	1.0059			0.3922			0.4501
65.835	1.0007	0.995	1.0094	1.0039			0.3914			0.4494
66.1675	1.0015	0.9957	1.0125	1.0049			0.3905			0.4487
66.5	0.9984	1.0002	1.0052	1.0001			0.3896			0.448
66.8325	1.0041	0.9948	1.0104	1.007			0.3888			0.4473
67.165	0.9993	1.0018	1.0089	1.0056			0.3879			0.4467
67.4975	1.0021	0.9994	1.0122	1.0084			0.387			0.446
67.83	1.0036	0.9991	1.0087	1.0057			0.3862			0.4453
68.1625	0.9979	0.995	1.0053	1.0096			0.3854			0.4446
68.495	1.0033	0.9983	1.007	1.0048			0.3845			0.444
68.8275	0.9968	0.9965	1.0067	1.0012			0.3837			0.4434
69.16	1.0008	1.0024	1.0052	1.0008			0.3829			0.4428
69.4925	1.0045	0.9995	1.0075	1.0047			0.382			0.4421
69.825	1.0033	1.0034	1.0097	1.0053			0.3812			0.4416
70.1575	1.0023	0.9991	1.0041	1.0097			0.3804			0.4409
70.49	1.0043	0.997	1.0052	1.0059			0.3797			0.4403
70.8225	1.0014	0.9981	1.0042	1.003			0.3788			0.4397
71.155	0.9992	0.9984	1.0069	1.0018			0.378			0.4392
71.4875	1.0019	1.0022	1.0119	1.0072			0.3773			0.4386
71.82	1.0054	0.996	1.0029	1.0047			0.3764			0.438
72.1525	1.0043	0.9958	1.009	1.0056			0.3757			0.4374
72.485	1.0018	0.9987	1.0037	1.0034			0.3749			0.4368
72.8175	1.0021	1.0014	1.0044	1.0079			0.3742			0.4363
73.15	1.0023	1.0018	1.0062	1.0019			0.3734			0.4358
73.4825	1.0036	0.998	1.0048	1.007			0.3726			0.4352
73.815	1.0049	0.9983	1.0045	1.0037			0.3718			0.4347
74.1475	1.0036	1.0015	1.008	1.0087			0.3711			0.4341
74.48	1.0007	0.994	1.0089	1.0034			0.3704			0.4336
74.8125	0.9945	0.9982	1.0048	1.0002			0.3696			0.4331
75.145	1.0044	1.0013	1.0056	1.0034			0.3689			0.4326
75.4775	0.9988	0.9988	1.0053	1.0064			0.3682			0.4321
75.81	1.0067	0.9976	1.0073	1.0089			0.3674			0.4315
76.1425	1.0021	1.0066	1.006	1.0039			0.3667			0.431
76.475	1.0044	1.0006	1.0022	1.0027			0.366			0.4306
76.8075	1.0017	0.9956	1.0033	1.0043			0.3653			0.4301
77.14	1.0051	1.0035	1.0056	1.0039			0.3646			0.4296
77.4725	0.9947	0.9947	1.0065	0.9988			0.3639			0.4292
77.805	1.0018	1	1.0054	1.0012			0.3632			0.4287
78.1375	1.0035	0.9984	1.0047	1.0028			0.3625			0.4282
78.47	1.0018	1.0021	1.0048	1.0032			0.3618			0.4277
78.8025	1.0016	0.9932	1.0081	1.0026			0.3611			0.4273
79.135	1.0018	1.0013	1.0043	1.0022			0.3604			0.4268
79.4675	0.9954	0.9977	1.004	1.007			0.3597			0.4264
79.8	0.9974	0.9971	1.0076	1.0063			0.3591			0.4259
80.1325	0.9985	0.9958	1.0059	1.0032			0.3584			0.4255
80.465	0.9973	0.9977	1.0044	1.0002			0.3577			0.4251
80.7975	0.9963	1.002	1.0026	1.0045			0.357			0.4246
81.13	0.9989	0.9987	1.0032	1.0011			0.3564			0.4242
81.4625	0.9993	1.0032	1.0057	1.0053			0.3557			0.4237
81.795	1.0015	0.9988	1.0066	1.0043			0.3551			0.4234
82.1275	0.9975	1.0029	1.0031	0.9994			0.3544			0.4229
82.46	0.9991	0.9967	1.003	1.0002			0.3538			0.4225
82.7925	1.0047	1.0007	1.0067	1.0089			0.3531			0.4221
83.125	0.9978	0.9997	1.0048	1.004			0.3525			0.4217
83.4575	1	0.9993	1.0079	1.004			0.3518			0.4213
83.79	0.9984	1	1.0044	1.0057			0.3512			0.4209
84.1225	0.9966	1.0034	1.0037	1.0042			0.3506			0.4205
84.455	0.9962	1.0036	1.0012	1.0014			0.3499			0.4201
84.7875	0.9987	0.9986	1.008	1.0046			0.3493			0.4198
85.12	0.9966	1.0003	1.0037	1.0032			0.3487			0.4194
85.4525	0.9968	1.0074	1.0062	1.0066			0.3481			0.419
85.785	0.9971	1.0031	1.0046	1.0028			0.3475			0.4186
86.1175	0.9995	1.0009	1.0072	1.0035			0.3468			0.4183
86.45	1.0018	1.0013	1.0072	1.0043			0.3462			0.4179
86.7825	0.9942	1.003	1.0017	1.0014			0.3456			0.4176
87.115	0.9973	1.0006	1.0065	1.0082			0.345			0.4172
87.4475	0.9965	1.0005	1.0015	1.0005			0.3444			0.4169
87.78	0.9965	0.9984	1.0074	1.0046			0.3438			0.4165
88.1125	0.9992	1.0031	1.0045	1.0034			0.3432			0.4162
88.445	0.9963	1.0025	1.0008	0.9982			0.3426			0.4158
88.7775	0.9983	1.0018	1.0019	1.0067			0.3421			0.4155
89.11	0.9971	0.9997	1.0072	1.0022			0.3415			0.4152
89.4425	0.9953	1.0029	1.0042	1.0016			0.3409			0.4148
89.775	0.9999	1.0031	1.0049	1.0037			0.3403			0.4145
90.1075	0.997	1.0066	1.0015	1.0046			0.3397			0.4142
90.44	0.9986	1.0044	1.0024	0.9969			0.3392			0.4139
90.7725	0.9973	1.0029	1.009	1.0031			0.3386			0.4135
91.105	1.0002	1.0077	1.0061	1.0031			0.338			0.4132
91.4375	0.9962	0.9999	1.0058	1.0066			0.3374			0.4129
91.77	0.9956	1.0069	1.007	1.0044			0.3368			0.4126
92.1025	1.0029	1.0031	1.0036	1.0006			0.3363			0.4123
92.435	0.9929	1.0051	1.0048	1.002			0.3358			0.412
92.7675	0.9988	1.0056	1.0031	1.0029			0.3352			0.4116
93.1	0.9985	1.0058	1.0025	1.0012			0.3346			0.4114
93.4325	0.9962	1.0028	1.0017	1.0067			0.3341			0.4111
93.765	0.9975	1.0016	1.003	1.0031			0.3335			0.4108
94.0975	0.9938	1.0013	1.0039	1.0038			0.333			0.4105
94.43	0.9914	1.003	1.0033	1			0.3324			0.4102
94.7625	0.9995	1.0045	1.0074	1.0022			0.3318			0.4099
95.095	0.9938	1.0019	1.0029	1.0035			0.3313			0.4096
95.4275	0.993	1.0069	1.0028	0.9981			0.3308			0.4094
95.76	0.9986	1.0024	1.0033	0.9996			0.3303			0.4091
96.0925	0.9935	1.0033	1.0061	1.0027			0.3297			0.4088
96.425	0.9894	1.0071	1.0029	1.0051			0.3292			0.4085
96.7575	0.9984	1.0025	1.0046	1.0052			0.3286			0.4082
97.09	0.9961	1.0048	1.0021	1.0039			0.3281			0.408
97.4225	0.997	1.0028	0.9995	1.0054			0.3276			0.4077
97.755	0.994	1.0051	1	1.0016			0.3271			0.4075
98.0875	0.9941	0.9991	1.0022	1.0006			0.3266			0.4072
98.42	0.9923	1.0054	1.0062	1.0045			0.3261			0.4069
98.7525	0.9742	0.9947	0.9688	0.9874			0.3255			0.4067
99.085	0.9782	0.9905	0.9899	0.9782			0.325			0.4064
99.4175	0.9604	0.9846	0.9762	0.9844			0.3245			0.4062
99.75	0.9487	0.9827	0.9674	0.9786			0.324			0.4059
100.082	0.9479	0.962	0.9518	0.96			0.3235			0.4057
100.415	0.9378	0.9577	0.9438	0.9658			0.323			0.4055
100.748	0.9237	0.944	0.947	0.9595			0.3225			0.4052
101.08	0.9282	0.952	0.9433	0.9434			0.322			0.405
101.412	0.9169	0.9346	0.9283	0.9419			0.3215			0.4047
101.745	0.9042	0.9293	0.9204	0.9289			0.321			0.4045
102.078	0.9059	0.9247	0.9119	0.9264			0.3204			0.4043
102.41	0.8955	0.9084	0.9076	0.9216			0.3199			0.404
102.743	0.8783	0.8976	0.9	0.9157			0.3194			0.4038
103.075	0.8723	0.8907	0.8916	0.9107			0.3189			0.4036
103.407	0.8682	0.8906	0.8846	0.9018			0.3184			0.4033
103.74	0.8644	0.8848	0.8772	0.8947			0.318			0.4031
104.073	0.8595	0.8801	0.8704	0.8888			0.3175			0.4029
104.405	0.8512	0.8744	0.8636	0.894			0.317			0.4026
104.737	0.8447	0.8676	0.8573	0.8794			0.3165			0.4025
105.07	0.8391	0.8699	0.8532	0.8742			0.316			0.4022
105.403	0.8345	0.856	0.846	0.8694			0.3155			0.402
105.735	0.8299	0.8508	0.8405	0.8653			0.3151			0.4018
106.067	0.8209	0.8457	0.8327	0.8618			0.3146			0.4016
106.4	0.8168	0.8327	0.8289	0.8516			0.3142			0.4014
106.733	0.8119	0.8321	0.8261	0.8542			0.3136			0.4012
107.065	0.8045	0.8204	0.8205	0.845			0.3132			0.4009
107.397	0.7971	0.8163	0.8147	0.8421			0.3127			0.4008
107.73	0.7902	0.8124	0.8083	0.8406			0.3123			0.4006
108.062	0.7922	0.808	0.8043	0.8357			0.3118			0.4004
108.395	0.7816	0.8024	0.7975	0.8275			0.3113			0.4001
108.728	0.7791	0.7985	0.7982	0.8203			0.3109			0.3999
109.06	0.7726	0.7929	0.7916	0.8186			0.3104			0.3997
109.392	0.7735	0.7886	0.783	0.8156			0.3099			0.3996
109.725	0.7618	0.7841	0.7817	0.8038			0.3095			0.3994
110.058	0.7591	0.7788	0.7747	0.8097			0.309			0.3992
110.39	0.7536	0.7759	0.7683	0.8032			0.3085			0.399
110.722	0.7537	0.7675	0.7612	0.7977			0.3081			0.3988
111.055	0.7475	0.7648	0.7623	0.7932			0.3077			0.3986
111.388	0.7396	0.7587	0.7566	0.7876			0.3072			0.3984
111.72	0.7361	0.7547	0.7509	0.787			0.3068			0.3982
112.052	0.7293	0.7503	0.7443	0.7782			0.3063			0.398
112.385	0.7286	0.7481	0.744	0.7783			0.3058			0.3979
112.718	0.7215	0.7431	0.7388	0.7814			0.3054			0.3977
113.05	0.7216	0.7349	0.7377	0.7674			0.305			0.3975
113.382	0.7191	0.7313	0.731	0.7646			0.3045			0.3973
113.715	0.7115	0.7238	0.7284	0.7656			0.3041			0.3972
114.047	0.711	0.7212	0.7281	0.7571			0.3036			0.397
114.38	0.7029	0.7194	0.7175	0.7506			0.3033			0.3968
114.713	0.6993	0.7144	0.7161	0.7492			0.3028			0.3966
115.045	0.6957	0.7096	0.7116	0.749			0.3024			0.3965
115.377	0.6929	0.7063	0.7087	0.7468			0.3019			0.3963
115.71	0.6875	0.7	0.7035	0.7384			0.3015			0.3961
116.043	0.6854	0.6953	0.702	0.7388			0.3011			0.396
116.375	0.6798	0.6941	0.6941	0.7365			0.3006			0.3958
116.707	0.675	0.6885	0.6966	0.7277			0.3002			0.3956
117.04	0.6706	0.6941	0.6908	0.7274			0.2998			0.3955
117.373	0.6683	0.6839	0.692	0.7242			0.2994			0.3953
117.705	0.667	0.6835	0.687	0.7194			0.2989			0.3951
118.037	0.6622	0.6755	0.6835	0.72			0.2985			0.395
118.37	0.6537	0.6716	0.6779	0.7145			0.2981			0.3948
118.703	0.6537	0.6721	0.6759	0.7118			0.2976			0.3946
119.035	0.6518	0.6647	0.6741	0.7082			0.2973			0.3945
119.368	0.6472	0.6613	0.6719	0.7005			0.2968			0.3943
119.7	0.6414	0.658	0.6693	0.7061			0.2965			0.3941
120.032	0.6406	0.6509	0.6658	0.7046			0.296			0.394
120.365	0.6407	0.65	0.6616	0.6999			0.2956			0.3938
120.698	0.6375	0.6517	0.6615	0.6975			0.2952			0.3937
121.03	0.6332	0.643	0.6587	0.6875			0.2948			0.3935
121.362	0.6319	0.6393	0.655	0.6896			0.2944			0.3934
121.695	0.6276	0.6438	0.6559	0.6858			0.2939			0.3933
122.028	0.6275	0.6346	0.6507	0.6776			0.2936			0.3931
122.36	0.6203	0.6313	0.6457	0.6831			0.2932			0.3929
122.692	0.615	0.6282	0.6425	0.6792			0.2927			0.3928
123.025	0.6193	0.6219	0.64	0.6745			0.2924			0.3926
123.358	0.613	0.6234	0.6384	0.6695			0.2919			0.3925
123.69	0.6084	0.6183	0.6383	0.6702			0.2915			0.3924
124.022	0.609	0.6154	0.6362	0.6688			0.2912			0.3922
124.355	0.6069	0.6154	0.6336	0.6632			0.2907			0.3921
124.688	0.6015	0.6107	0.6276	0.6653			0.2903			0.3919
125.02	0.6009	0.6093	0.6288	0.6582			0.29			0.3918
125.353	0.5978	0.6042	0.627	0.656			0.2896			0.3916
125.685	0.5934	0.6011	0.6236	0.6579			0.2891			0.3915
126.017	0.5928	0.5945	0.6206	0.6518			0.2888			0.3914
126.35	0.5929	0.5974	0.6154	0.6478			0.2884			0.3912
126.683	0.5845	0.5903	0.6142	0.6458			0.288			0.3911
127.015	0.5863	0.5878	0.6149	0.6466			0.2876			0.3909
127.347	0.5794	0.5854	0.6136	0.643			0.2873			0.3908
127.68	0.5815	0.5828	0.6087	0.6429			0.2868			0.3907
128.012	0.5762	0.5829	0.6077	0.6417			0.2864			0.3905
128.345	0.5716	0.5829	0.6062	0.6387			0.2861			0.3904
128.678	0.5728	0.5754	0.6067	0.6335			0.2857			0.3903
129.01	0.571	0.5751	0.6053	0.6323			0.2853			0.3902
129.343	0.5697	0.5722	0.6034	0.6292			0.2849			0.39
129.675	0.5685	0.5692	0.6005	0.6314			0.2845			0.3899
130.007	0.5668	0.5682	0.5934	0.6252			0.2842			0.3897
130.34	0.5607	0.5641	0.5972	0.6249			0.2838			0.3896
130.673	0.5621	0.5608	0.5947	0.6275			0.2834			0.3895
131.005	0.5586	0.5599	0.5933	0.6181			0.283			0.3894
131.338	0.5572	0.5517	0.5895	0.6234			0.2827			0.3892
131.67	0.5547	0.5515	0.5883	0.6155			0.2823			0.3891
132.002	0.5509	0.551	0.5879	0.6178			0.2819			0.389
132.335	0.5516	0.5465	0.5882	0.616			0.2816			0.3888
132.667	0.5499	0.5449	0.585	0.6102			0.2812			0.3887
133	0.5461	0.5423	0.5831	0.6089			0.2808			0.3886
133.333	0.5449	0.5428	0.5835	0.6075			0.2805			0.3885
133.665	0.5414	0.5348	0.579	0.6071			0.2801			0.3884
133.998	0.5406	0.5394	0.5774	0.6036			0.2797			0.3883
134.33	0.5386	0.5331	0.5768	0.6063			0.2794			0.3882
134.662	0.5353	0.5309	0.5721	0.603			0.279			0.388
134.995	0.5371	0.5308	0.5738	0.5976			0.2786			0.3879
135.327	0.5355	0.5268	0.5745	0.5992			0.2783			0.3878
135.66	0.5328	0.5258	0.5739	0.596			0.2779			0.3877
135.993	0.5309	0.5189	0.5668	0.596			0.2776			0.3875
136.325	0.5274	0.5211	0.5699	0.5908			0.2772			0.3874
136.657	0.5278	0.5175	0.5668	0.5901			0.2769			0.3873
136.99	0.5247	0.5166	0.5658	0.5884			0.2765			0.3872
137.322	0.5215	0.5158	0.5608	0.5858			0.2761			0.3871
137.655	0.5198	0.5101	0.5636	0.583			0.2758			0.387
137.988	0.5186	0.5087	0.5623	0.5856			0.2754			0.3868
138.32	0.516	0.5096	0.5593	0.5836			0.275			0.3867
138.653	0.517	0.5073	0.5592	0.5829			0.2747			0.3866
138.985	0.5151	0.5064	0.5607	0.5808			0.2743			0.3865
139.317	0.5137	0.5026	0.5595	0.5753			0.274			0.3864
139.65	0.5154	0.4983	0.5574	0.5747			0.2737			0.3863
139.982	0.5074	0.4952	0.5598	0.5721			0.2733			0.3861
140.315	0.511	0.4973	0.5485	0.5721			0.273			0.3861
140.648	0.504	0.4942	0.5524	0.571			0.2726			0.3859
140.98	0.5073	0.4954	0.5526	0.5705			0.2723			0.3858
141.312	0.504	0.4904	0.5516	0.5679			0.272			0.3857
141.645	0.502	0.4911	0.5519	0.5647			0.2716			0.3856
141.977	0.5012	0.4878	0.5515	0.5638			0.2713			0.3855
142.31	0.5006	0.4831	0.5506	0.5665			0.2709			0.3854
142.643	0.4988	0.4833	0.5493	0.561			0.2706			0.3853
142.975	0.4987	0.4827	0.5471	0.5603			0.2703			0.3852
143.308	0.4973	0.4771	0.5463	0.5619			0.2699			0.3851
143.64	0.4942	0.4802	0.5453	0.5579			0.2696			0.3849
143.972	0.4927	0.4752	0.5448	0.5553			0.2692			0.3849
144.305	0.4918	0.4745	0.5432	0.5578			0.2689			0.3848
144.637	0.4928	0.4739	0.5421	0.5564			0.2686			0.3846
144.97	0.4889	0.4685	0.5419	0.5545			0.2682			0.3846
145.303	0.4884	0.4674	0.5393	0.5537			0.2679			0.3844
145.635	0.4849	0.4681	0.5377	0.5496			0.2675			0.3843
145.968	0.488	0.4635	0.5364	0.5496			0.2672			0.3842
146.3	0.4853	0.4633	0.5397	0.5468			0.2669			0.3841
146.632	0.4857	0.4611	0.5347	0.5491			0.2666			0.384
146.965	0.4792	0.4632	0.5365	0.5492			0.2662			0.3839
147.298	0.4807	0.4573	0.5374	0.5492			0.2659			0.3838
147.63	0.4811	0.4591	0.537	0.5477			0.2656			0.3837
147.963	0.4785	0.4574	0.5311	0.5418			0.2653			0.3836
148.295	0.4759	0.4545	0.5324	0.5439			0.265			0.3835
148.627	0.4757	0.4516	0.5342	0.5437			0.2646			0.3834
148.96	0.4742	0.4503	0.5345	0.5412			0.2643			0.3833
149.292	0.4743	0.4521	0.5309	0.5368			0.264			0.3832
149.625	0.4754	0.4495	0.5295	0.54			0.2636			0.3831
149.958	0.4725	0.4451	0.5303	0.5346			0.2633			0.383
150.29	0.468	0.4421	0.5296	0.5387			0.263			0.3829
150.623	0.4703	0.4429	0.5311	0.5377			0.2627			0.3828
150.955	0.469	0.4416	0.5292	0.5365			0.2624			0.3827
151.287	0.4707	0.438	0.5269	0.5337			0.2621			0.3826
151.62	0.4684	0.4389	0.5319	0.5285			0.2618			0.3825
151.952	0.4642	0.4369	0.5267	0.5286			0.2614			0.3824
152.285	0.464	0.4365	0.5261	0.5291			0.2611			0.3823
152.618	0.4628	0.4356	0.5255	0.5291			0.2608			0.3822
152.95	0.4652	0.4293	0.5263	0.5334			0.2605			0.3821
153.282	0.4647	0.4295	0.5247	0.5257			0.2602			0.382
153.615	0.4642	0.4316	0.5277	0.5251			0.2599			0.3819
153.947	0.4615	0.4301	0.5241	0.5232			0.2595			0.3819
154.28	0.461	0.4286	0.5258	0.524			0.2592			0.3817
154.613	0.4626	0.4251	0.5212	0.5223			0.2589			0.3817
154.945	0.4547	0.423	0.5206	0.5204			0.2586			0.3815
155.278	0.4553	0.4257	0.5211	0.5216			0.2583			0.3815
155.61	0.4555	0.4226	0.5229	0.5215			0.258			0.3814
155.942	0.4544	0.4193	0.5207	0.5242			0.2577			0.3813
156.275	0.4551	0.4198	0.5209	0.5181			0.2574			0.3812
156.607	0.4548	0.4164	0.5159	0.5201			0.2571			0.3811
156.94	0.4544	0.4187	0.5185	0.5167			0.2568			0.381
157.273	0.4528	0.4158	0.5147	0.5144			0.2565			0.3809
157.605	0.4528	0.4181	0.5164	0.5148			0.2562			0.3808
157.938	0.4509	0.4158	0.5184	0.5131			0.2559			0.3807
158.27	0.4497	0.4134	0.517	0.514			0.2556			0.3807
158.602	0.4474	0.4124	0.5156	0.5161			0.2553			0.3805
158.935	0.448	0.4076	0.5164	0.51			0.255			0.3805
159.268	0.4491	0.4067	0.5141	0.5145			0.2547			0.3803
159.6	0.4495	0.4066	0.5144	0.5077			0.2544			0.3803
159.933	0.4468	0.405	0.518	0.5051			0.2541			0.3802
160.265	0.4452	0.4059	0.5164	0.508			0.2538			0.3801
160.597	0.4463	0.4052	0.5122	0.5054			0.2535			0.38
160.93	0.4457	0.4008	0.5114	0.5066			0.2532			0.3799
161.262	0.4426	0.4028	0.512	0.5074			0.2529			0.3798
161.595	0.4421	0.3987	0.5122	0.5124			0.2526			0.3797
161.928	0.4408	0.3966	0.5123	0.5045			0.2524			0.3797
162.26	0.4413	0.394	0.5134	0.502			0.2521			0.3795
162.593	0.4394	0.3954	0.5136	0.5027			0.2518			0.3795
162.925	0.4384	0.3944	0.5116	0.5022			0.2515			0.3794
163.257	0.4409	0.3925	0.5132	0.4968			0.2512			0.3793
163.59	0.4405	0.3931	0.5139	0.4978			0.2509			0.3792
163.923	0.44	0.3908	0.5109	0.5029			0.2506			0.3791
164.255	0.4366	0.3903	0.5122	0.5			0.2504			0.379
164.588	0.4375	0.387	0.5108	0.4964			0.25			0.379
164.92	0.4356	0.387	0.5104	0.5003			0.2498			0.3788
165.252	0.4338	0.3904	0.5094	0.4984			0.2495			0.3788
165.585	0.4367	0.3851	0.5067	0.4986			0.2492			0.3786
165.917	0.4341	0.3858	0.5107	0.4934			0.2489			0.3786
166.25	0.4334	0.3853	0.5092	0.496			0.2487			0.3785
166.583	0.4316	0.3826	0.5064	0.4949			0.2483			0.3784
166.915	0.4325	0.383	0.5076	0.4947			0.2481			0.3783
167.248	0.4307	0.3812	0.5076	0.4923			0.2478			0.3783
167.58	0.4333	0.383	0.5091	0.4919			0.2475			0.3781
167.912	0.4329	0.3774	0.5089	0.4982			0.2472			0.3781
168.245	0.4292	0.3776	0.5101	0.4939			0.2469			0.378
168.577	0.4294	0.3787	0.5068	0.4945			0.2467			0.3779
168.91	0.4309	0.377	0.5075	0.4913			0.2464			0.3778
169.243	0.4302	0.3749	0.5065	0.4907			0.2461			0.3777
169.575	0.4323	0.3765	0.5079	0.4874			0.2459			0.3776
169.907	0.4259	0.3726	0.5058	0.4868			0.2456			0.3776
170.24	0.4269	0.3709	0.5051	0.4908			0.2453			0.3774
170.572	0.4259	0.3752	0.5065	0.488			0.245			0.3774
170.905	0.4248	0.3696	0.5092	0.4868			0.2447			0.3773
171.238	0.4252	0.3679	0.5059	0.487			0.2445			0.3772
171.57	0.4267	0.3696	0.5053	0.4875			0.2442			0.3771
171.903	0.4253	0.3714	0.5044	0.4831			0.2439			0.3771
172.235	0.4281	0.369	0.5051	0.4859			0.2437			0.3769
172.567	0.4256	0.3653	0.5062	0.4832			0.2434			0.3769
172.9	0.4215	0.363	0.5048	0.4844			0.2431			0.3768
173.232	0.4243	0.3647	0.5045	0.4846			0.2429			0.3768
173.565	0.4217	0.3643	0.5058	0.4821			0.2426			0.3766
173.898	0.4206	0.3634	0.5066	0.4809			0.2424			0.3766
174.23	0.4201	0.3594	0.5045	0.4838			0.2421			0.3765
174.562	0.4231	0.3606	0.5071	0.4838			0.2418			0.3764
174.895	0.419	0.3609	0.5038	0.4792			0.2415			0.3763
175.227	0.4218	0.3592	0.5034	0.4793			0.2413			0.3763
175.56	0.4205	0.357	0.5016	0.478			0.241			0.3761
175.893	0.4186	0.3562	0.5019	0.4785			0.2408			0.3761
176.225	0.4194	0.3543	0.5029	0.4765			0.2405			0.376
176.558	0.4174	0.3541	0.5035	0.4777			0.2402			0.3759
176.89	0.4173	0.3543	0.502	0.4808			0.24			0.3758
177.222	0.4166	0.3531	0.5026	0.4782			0.2397			0.3757
177.555	0.4159	0.3529	0.5008	0.478			0.2395			0.3757
177.887	0.4172	0.3542	0.5033	0.4784			0.2392			0.3756
178.22	0.4153	0.3516	0.5002	0.4729			0.239			0.3755
178.553	0.4165	0.3515	0.5019	0.4759			0.2387			0.3754
178.885	0.4166	0.3508	0.5032	0.4763			0.2384			0.3754
179.218	0.4138	0.3475	0.5	0.4777			0.2382			0.3752
179.55	0.4154	0.3496	0.5011	0.4736			0.2379			0.3752
179.882	0.4154	0.3475	0.5035	0.475			0.2377			0.3751
180.215	0.4115	0.3463	0.5014	0.4722			0.2374			0.3751
180.548	0.4135	0.3466	0.4986	0.47			0.2372			0.3749
180.88	0.413	0.3451	0.5002	0.4716			0.2369			0.3749
181.213	0.413	0.346	0.5008	0.4706			0.2367			0.3748
181.545	0.413	0.3404	0.4993	0.4724			0.2364			0.3747
181.877	0.4118	0.3432	0.4999	0.4689			0.2362			0.3746
182.21	0.4096	0.3436	0.4984	0.4702			0.2359			0.3745
182.542	0.4107	0.3405	0.5024	0.4688			0.2357			0.3745
182.875	0.4072	0.3426	0.5007	0.4716			0.2354			0.3744
183.208	0.4116	0.3389	0.501	0.4676			0.2352			0.3743
183.54	0.4118	0.3383	0.4996	0.4679			0.2349			0.3742
183.873	0.4126	0.3377	0.5018	0.468			0.2347			0.3742
184.205	0.4103	0.3368	0.5002	0.4654			0.2344			0.374
184.537	0.4095	0.3394	0.4974	0.4646			0.2342			0.374
184.87	0.4081	0.3382	0.5015	0.4662			0.2339			0.3739
185.202	0.4077	0.334	0.4994	0.467			0.2337			0.3739
185.535	0.4075	0.3338	0.501	0.4669			0.2335			0.3737
185.868	0.4103	0.3357	0.5003	0.4647			0.2332			0.3737
186.2	0.406	0.3353	0.4973	0.4641			0.233			0.3736
186.532	0.4078	0.3374	0.4982	0.4664			0.2327			0.3735
186.865	0.409	0.3319	0.4956	0.47			0.2325			0.3735
187.197	0.4046	0.3326	0.4994	0.4632			0.2322			0.3734
187.53	0.4051	0.3309	0.5022	0.4665			0.232			0.3733
187.863	0.4062	0.3311	0.4999	0.463			0.2318			0.3732
188.195	0.4068	0.3292	0.4974	0.4649			0.2315			0.3732
188.528	0.4056	0.3293	0.4969	0.4583			0.2313			0.373
188.86	0.4026	0.3266	0.4964	0.464			0.231			0.373
189.192	0.4046	0.3258	0.4948	0.4605			0.2308			0.3729
189.525	0.4068	0.3252	0.4985	0.4625			0.2306			0.3728
189.857	0.401	0.3275	0.494	0.4596			0.2303			0.3728
190.19	0.4031	0.3261	0.4987	0.4611			0.2301			0.3727
190.523	0.404	0.3233	0.4971	0.4629			0.2299			0.3726
190.855	0.4014	0.3221	0.4977	0.4586			0.2296			0.3725
191.188	0.4017	0.3242	0.4968	0.4609			0.2294			0.3725
191.52	0.4019	0.3255	0.4985	0.4563			0.2292			0.3723
191.852	0.4021	0.3216	0.499	0.4588			0.2289			0.3723
192.185	0.4015	0.3247	0.499	0.4579			0.2287			0.3722
192.518	0.4034	0.3213	0.4984	0.458			0.2285			0.3722
192.85	0.4017	0.3217	0.5006	0.4575			0.2282			0.3721
193.183	0.4006	0.3186	0.4991	0.4579			0.228			0.372
193.515	0.3999	0.3183	0.4966	0.4578			0.2278			0.3719
193.847	0.4036	0.3189	0.4962	0.4595			0.2276			0.3718
194.18	0.4022	0.3202	0.4934	0.4546			0.2273			0.3718
194.512	0.3993	0.3173	0.4929	0.4582			0.2271			0.3717
194.845	0.3989	0.3187	0.496	0.456			0.2269			0.3716
195.178	0.399	0.3139	0.4967	0.4565			0.2266			0.3715
195.51	0.4019	0.3177	0.4968	0.4602			0.2264			0.3715
195.843	0.4017	0.3156	0.4934	0.4555			0.2262			0.3714
196.175	0.3971	0.3146	0.4977	0.4554			0.226			0.3713
196.507	0.3977	0.3145	0.4959	0.4545			0.2257			0.3712
196.84	0.3948	0.314	0.4975	0.4521			0.2255			0.3711
197.173	0.3994	0.3107	0.4975	0.4519			0.2253			0.3711
197.505	0.3954	0.3129	0.4948	0.4551			0.2251			0.371
197.838	0.3952	0.3107	0.4995	0.4541			0.2248			0.371
198.17	0.3999	0.3097	0.4935	0.4543			0.2247			0.3709
198.502	0.3977	0.3093	0.4939	0.4532			0.2244			0.3708
198.835	0.3939	0.3102	0.4937	0.4515			0.2242			0.3707
199.167	0.3983	0.3099	0.4964	0.4522			0.224			0.3706
199.5	0.3943	0.3087	0.4963	0.4515			0.2238			0.3706
199.833	0.3929	0.3122	0.498	0.4533			0.2235			0.3705
200.165	0.3988	0.309	0.4954	0.4502			0.2233			0.3704
200.498	0.3952	0.3085	0.4935	0.4504			0.2231			0.3703
200.83	0.3963	0.3078	0.4951	0.4504			0.2229			0.3703
201.162	0.3958	0.3077	0.4952	0.4526			0.2226			0.3702
201.495	0.3969	0.3061	0.4963	0.4527			0.2225			0.3701
201.827	0.3955	0.3039	0.4986	0.4471			0.2222			0.3701
202.16	0.3945	0.3062	0.4959	0.4485			0.222			0.37
202.493	0.3945	0.3051	0.4955	0.4473			0.2218			0.3699
202.825	0.393	0.3052	0.4963	0.4466			0.2216			0.3698
203.157	0.3947	0.3018	0.4962	0.4527			0.2214			0.3698
203.49	0.3924	0.3029	0.4938	0.448			0.2211			0.3697
203.822	0.3942	0.3037	0.4962	0.45			0.2209			0.3696
204.155	0.3937	0.2995	0.4972	0.4487			0.2207			0.3695
204.488	0.393	0.3035	0.4965	0.4483			0.2205			0.3694
204.82	0.3932	0.3027	0.494	0.445			0.2203			0.3694
205.153	0.3945	0.3017	0.4999	0.446			0.2201			0.3693
205.485	0.3899	0.2978	0.4966	0.4498			0.2199			0.3693
205.817	0.3874	0.3018	0.495	0.4422			0.2197			0.3692
206.15	0.3915	0.2994	0.4962	0.4467			0.2195			0.3691
206.482	0.3907	0.2999	0.4937	0.4496			0.2192			0.369
206.815	0.3901	0.2967	0.495	0.4479			0.219			0.3689
207.148	0.3921	0.2966	0.4961	0.445			0.2189			0.3689
207.48	0.389	0.2953	0.4951	0.4434			0.2186			0.3688
207.812	0.3901	0.2962	0.4958	0.4442			0.2184			0.3688
208.145	0.3927	0.2956	0.4958	0.4469			0.2182			0.3687
208.477	0.3919	0.2958	0.4948	0.4466			0.218			0.3686
208.81	0.3886	0.2964	0.4921	0.4472			0.2178			0.3685
209.143	0.3906	0.2939	0.4954	0.4456			0.2176			0.3684
209.475	0.3887	0.2965	0.4952	0.4399			0.2174			0.3684
209.808	0.3887	0.2938	0.4944	0.4416			0.2172			0.3683
210.14	0.3879	0.2947	0.4933	0.4434			0.217			0.3683
210.472	0.3883	0.2939	0.4921	0.4435			0.2168			0.3681
210.805	0.3896	0.2915	0.496	0.4416			0.2166			0.3681
211.137	0.388	0.2912	0.4945	0.4444			0.2164			0.368
211.47	0.3896	0.2925	0.4958	0.4425			0.2162			0.3679
211.803	0.3899	0.2904	0.4931	0.4403			0.216			0.3679
212.135	0.3884	0.2919	0.4936	0.4416			0.2158			0.3678
212.468	0.3872	0.2928	0.4923	0.4423			0.2156			0.3677
212.8	0.3872	0.2898	0.4962	0.4403			0.2154			0.3676
213.132	0.3889	0.2909	0.4948	0.4425			0.2152			0.3676
213.465	0.3871	0.2897	0.4952	0.4399			0.215			0.3675
213.798	0.3857	0.2901	0.4943	0.4401			0.2148			0.3674
214.13	0.3841	0.2869	0.494	0.4429			0.2146			0.3674
214.463	0.3869	0.2885	0.4925	0.4429			0.2144			0.3673
214.795	0.3874	0.2873	0.4976	0.4393			0.2142			0.3672
215.127	0.3861	0.2856	0.4947	0.4411			0.214			0.3671
215.46	0.3833	0.2881	0.4938	0.4407			0.2138			0.3671
215.792	0.3863	0.2871	0.4913	0.441			0.2136			0.367
216.125	0.3853	0.2863	0.4919	0.4413			0.2134			0.3669
216.458	0.3861	0.2847	0.4966	0.4416			0.2133			0.3669
216.79	0.3846	0.2864	0.4954	0.4398			0.2131			0.3668
217.123	0.3851	0.2844	0.4941	0.4392			0.2129			0.3667
217.455	0.3862	0.2841	0.4926	0.4374			0.2127			0.3667
217.787	0.3832	0.2845	0.4952	0.4364			0.2125			0.3666
218.12	0.384	0.2815	0.4952	0.4379			0.2123			0.3665
218.452	0.3858	0.285	0.4917	0.439			0.2121			0.3664
218.785	0.3833	0.2836	0.4928	0.4412			0.2119			0.3664
219.118	0.3868	0.2811	0.4923	0.4361			0.2117			0.3663
219.45	0.3863	0.2813	0.4927	0.4378			0.2116			0.3662
219.782	0.3832	0.2812	0.496	0.4388			0.2114			0.3662
220.115	0.3828	0.2835	0.4933	0.4394			0.2112			0.366
220.447	0.3854	0.2806	0.4929	0.435			0.211			0.366
220.78	0.385	0.2806	0.4921	0.4371			0.2108			0.3659
221.113	0.3849	0.2787	0.4939	0.435			0.2106			0.3659
221.445	0.3815	0.2791	0.4964	0.4373			0.2104			0.3658
221.778	0.3826	0.2812	0.4969	0.4377			0.2102			0.3657
222.11	0.3864	0.2785	0.4903	0.4389			0.21			0.3657
222.442	0.3842	0.2772	0.4964	0.4409			0.2099			0.3656
222.775	0.3821	0.2779	0.4956	0.4323			0.2097			0.3655
223.107	0.3824	0.2759	0.4892	0.437			0.2095			0.3654
223.44	0.3813	0.2791	0.4897	0.4339			0.2093			0.3654
223.773	0.3826	0.2764	0.4936	0.4358			0.2091			0.3653
224.105	0.3836	0.2754	0.4945	0.4359			0.2089			0.3652
224.438	0.3828	0.2779	0.4974	0.435			0.2087			0.3652
224.77	0.3826	0.2756	0.4961	0.4354			0.2086			0.3651
225.102	0.3817	0.2755	0.4914	0.4373			0.2084			0.365
225.435	0.3803	0.2737	0.4916	0.4377			0.2082			0.365
225.768	0.3799	0.2745	0.4938	0.4339			0.208			0.3649
226.1	0.3815	0.2736	0.4946	0.4317			0.2078			0.3648
226.433	0.3818	0.2743	0.4962	0.436			0.2076			0.3647
226.765	0.3814	0.272	0.4903	0.4384			0.2075			0.3647
227.097	0.3809	0.2737	0.4928	0.4357			0.2073			0.3646
227.43	0.3793	0.2727	0.4902	0.4338			0.2071			0.3645
227.762	0.3787	0.2718	0.4931	0.4338			0.207			0.3645
228.095	0.381	0.2702	0.492	0.4366			0.2068			0.3644
228.428	0.3802	0.2729	0.4911	0.4322			0.2066			0.3643
228.76	0.3775	0.2715	0.4938	0.4338			0.2064			0.3642
229.093	0.3794	0.2693	0.4942	0.4317			0.2063			0.3642
229.425	0.3782	0.2732	0.4922	0.4373			0.2061			0.3641
229.757	0.3787	0.269	0.4954	0.4331			0.2059			0.364
230.09	0.3804	0.2694	0.4928	0.4349			0.2057			0.364
230.423	0.3789	0.2703	0.4945	0.435			0.2056			0.3639
230.755	0.3782	0.2693	0.4948	0.4291			0.2054			0.3638
231.088	0.3803	0.2683	0.4913	0.434			0.2052			0.3638
231.42	0.3776	0.2702	0.4928	0.4344			0.205			0.3637
231.752	0.3774	0.2681	0.4952	0.43			0.2049			0.3636
232.085	0.3768	0.2682	0.4949	0.4299			0.2047			0.3635
232.417	0.3781	0.2661	0.4924	0.431			0.2045			0.3635
232.75	0.3789	0.2696	0.4937	0.4332			0.2043			0.3634
233.083	0.3764	0.2672	0.4939	0.4344			0.2042			0.3633
233.415	0.378	0.2633	0.4921	0.4308			0.204			0.3633
233.748	0.3781	0.2678	0.4929	0.4323			0.2038			0.3632
234.08	0.3775	0.2663	0.4947	0.4294			0.2036			0.3632
234.412	0.3766	0.267	0.4888	0.431			0.2035			0.3631
234.745	0.3755	0.2677	0.4942	0.4304			0.2033			0.363
235.077	0.3768	0.2646	0.4936	0.4325			0.2031			0.3629
235.41	0.3771	0.2636	0.491	0.4317			0.203			0.3628
235.743	0.3774	0.2646	0.4916	0.4302			0.2028			0.3628
236.075	0.376	0.266	0.4918	0.4336			0.2026			0.3627
236.407	0.3746	0.2643	0.4948	0.4301			0.2025			0.3626
236.74	0.3778	0.2643	0.4965	0.4328			0.2023			0.3626
237.072	0.3765	0.2622	0.4944	0.4325			0.2022			0.3625
237.405	0.3746	0.2612	0.4932	0.4317			0.202			0.3625
237.738	0.3781	0.2622	0.4935	0.4313			0.2018			0.3624
238.07	0.3751	0.262	0.4921	0.4306			0.2017			0.3623
238.403	0.3737	0.2627	0.4924	0.4287			0.2015			0.3622
238.735	0.375	0.2626	0.4942	0.4294			0.2013			0.3621
239.067	0.3765	0.2606	0.4939	0.4278			0.2012			0.3621
239.4	0.3757	0.2607	0.4909	0.432			0.201			0.362
239.732	0.3756	0.2602	0.4933	0.4277			0.2008			0.362
240.065	0.3746	0.2583	0.4937	0.4316			0.2007			0.3619
240.398	0.3718	0.2626	0.4927	0.4333			0.2005			0.3618
240.73	0.3765	0.2604	0.4916	0.4308			0.2003			0.3618
241.062	0.3736	0.2581	0.4914	0.4284			0.2002			0.3617
241.395	0.3733	0.2565	0.4929	0.4297			0.2			0.3616
241.727	0.3712	0.2594	0.4944	0.4308			0.1998			0.3616
242.06	0.372	0.2576	0.4908	0.4267			0.1997			0.3614
242.393	0.3753	0.2578	0.494	0.432			0.1995			0.3614
242.725	0.3718	0.2578	0.4948	0.4266			0.1994			0.3613
243.058	0.3748	0.2576	0.4923	0.4322			0.1992			0.3613
243.39	0.3714	0.2581	0.4882	0.431			0.1991			0.3612
243.722	0.3734	0.2579	0.4908	0.4316			0.1989			0.3611
244.055	0.3732	0.2576	0.4943	0.4312			0.1988			0.3611
244.387	0.3747	0.2553	0.4936	0.431			0.1986			0.361
244.72	0.3715	0.2569	0.4943	0.429			0.1985			0.3609
245.053	0.371	0.2559	0.4946	0.4245			0.1983			0.3609
245.385	0.3724	0.2574	0.4917	0.4328			0.1981			0.3608
245.718	0.3742	0.2564	0.4898	0.4292			0.198			0.3608
246.05	0.3712	0.2556	0.4917	0.4285			0.1978			0.3606
246.382	0.3726	0.2521	0.4916	0.4298			0.1976			0.3606
246.715	0.372	0.2539	0.4927	0.4303			0.1975			0.3605
247.048	0.3724	0.2549	0.4932	0.4278			0.1973			0.3604
247.38	0.3708	0.2527	0.4939	0.4272			0.1972			0.3604
247.713	0.3719	0.2528	0.4925	0.4264			0.1971			0.3603
248.045	0.3718	0.2533	0.4894	0.4269			0.1969			0.3603
248.377	0.3717	0.254	0.4951	0.43			0.1968			0.3602
248.71	0.3735	0.2533	0.495	0.4299			0.1966			0.3601
249.042	0.3726	0.2546	0.4932	0.4291			0.1964			0.3601
249.375	0.3721	0.2518	0.4925	0.4319			0.1963			0.36
249.708	0.3726	0.2516	0.4907	0.4291			0.1961			0.3599
250.04	0.3703	0.2531	0.4915	0.4288			0.196			0.3598
250.373	0.3709	0.2527	0.4919	0.429			0.1958			0.3597
250.705	0.3709	0.2511	0.488	0.4277			0.1957			0.3597
251.037	0.3706	0.2522	0.4907	0.4271			0.1956			0.3596
251.37	0.3725	0.2517	0.4905	0.4262			0.1954			0.3596
251.702	0.3689	0.2508	0.4952	0.429			0.1952			0.3595
252.035	0.3704	0.2489	0.4945	0.4284			0.1951			0.3594
252.368	0.3717	0.252	0.4912	0.4282			0.1949			0.3594
252.7	0.3718	0.2512	0.4944	0.4316			0.1948			0.3593
253.032	0.3726	0.2475	0.4913	0.4347			0.1946			0.3592
253.365	0.3698	0.249	0.4903	0.4273			0.1945			0.3592
253.697	0.3688	0.2496	0.4969	0.4271			0.1944			0.3591
254.03	0.3694	0.2502	0.4969	0.4251			0.1942			0.3591
254.363	0.3694	0.2482	0.4915	0.4303			0.194			0.3589
254.695	0.3699	0.2467	0.4903	0.4285			0.1939			0.3589
255.028	0.3694	0.2466	0.4928	0.4267			0.1937			0.3588
255.36	0.3713	0.2473	0.492	0.4273			0.1936			0.3587
255.692	0.3708	0.2469	0.494	0.428			0.1935			0.3587
256.025	0.3675	0.2465	0.4894	0.4301			0.1934			0.3586
256.358	0.3671	0.246	0.4898	0.4281			0.1932			0.3586
256.69	0.3694	0.2453	0.4908	0.4273			0.193			0.3585
257.022	0.3689	0.247	0.4927	0.4287			0.1929			0.3584
257.355	0.3675	0.2442	0.4908	0.4293			0.1927			0.3584
257.688	0.3683	0.2448	0.4931	0.4289			0.1926			0.3583
258.02	0.3686	0.2462	0.4925	0.4296			0.1925			0.3582
258.353	0.3714	0.245	0.4912	0.4305			0.1923			0.3582
258.685	0.3694	0.2449	0.4918	0.4304			0.1922			0.3581
259.017	0.3672	0.244	0.4931	0.4303			0.192			0.358
259.35	0.3659	0.2435	0.49	0.4282			0.1919			0.3579
259.683	0.3691	0.2448	0.4916	0.4293			0.1918			0.3579
260.015	0.3681	0.2429	0.4933	0.4246			0.1916			0.3578
260.348	0.3684	0.2438	0.4913	0.4271			0.1915			0.3577
260.68	0.368	0.2434	0.4885	0.4281			0.1913			0.3577
261.012	0.3645	0.2433	0.4929	0.4265			0.1912			0.3576
261.345	0.3685	0.2432	0.4908	0.4261			0.1911			0.3575
261.678	0.3698	0.2437	0.4918	0.4262			0.1909			0.3575
262.01	0.3663	0.242	0.4924	0.4289			0.1908			0.3574
262.342	0.3696	0.2441	0.4924	0.4256			0.1906			0.3574
262.675	0.3664	0.2391	0.4884	0.4276			0.1905			0.3573
263.007	0.3654	0.2413	0.4901	0.4286			0.1904			0.3572
263.34	0.3668	0.2427	0.4921	0.4272			0.1903			0.3572
263.673	0.3666	0.245	0.4928	0.4257			0.1901			0.3571
264.005	0.3662	0.2417	0.4913	0.4284			0.19			0.357
264.337	0.3651	0.2421	0.4931	0.4253			0.1898			0.3569
264.67	0.3639	0.2414	0.4922	0.4254			0.1897			0.3569
265.002	0.3691	0.2403	0.4924	0.4251			0.1896			0.3568
265.335	0.3639	0.2404	0.4886	0.4245			0.1894			0.3567
265.668	0.3646	0.2397	0.4929	0.4266			0.1893			0.3567
266	0.3659	0.241	0.4913	0.4251			0.1891			0.3566
266.332	0.3648	0.2397	0.4902	0.4235			0.189			0.3565
266.665	0.366	0.2386	0.4899	0.4227			0.1889			0.3565
266.998	0.3641	0.2386	0.4907	0.4242			0.1888			0.3564
267.33	0.3645	0.2396	0.4935	0.4265			0.1886			0.3563
267.663	0.3652	0.2401	0.4911	0.4274			0.1885			0.3563
267.995	0.3634	0.241	0.4898	0.4243			0.1884			0.3562
268.327	0.3651	0.2384	0.4912	0.4283			0.1883			0.3562
268.66	0.3673	0.2374	0.4916	0.4245			0.1881			0.3561
268.993	0.3662	0.236	0.489	0.4254			0.1879			0.356
269.325	0.3673	0.2386	0.4896	0.4257			0.1878			0.356
269.658	0.3652	0.239	0.4931	0.425			0.1877			0.3559
269.99	0.3656	0.2362	0.4888	0.4213			0.1876			0.3558
270.322	0.3662	0.2369	0.4935	0.4255			0.1874			0.3557
270.655	0.3637	0.2378	0.4901	0.4233			0.1873			0.3557
270.988	0.3661	0.2346	0.4893	0.4197			0.1872			0.3556
271.32	0.3648	0.2386	0.4876	0.4236			0.1871			0.3555
271.652	0.3622	0.2365	0.4934	0.4209			0.1869			0.3555
271.985	0.3638	0.2359	0.4875	0.4239			0.1868			0.3554
272.317	0.3675	0.2345	0.4886	0.423			0.1867			0.3553
272.65	0.3622	0.2348	0.4898	0.421			0.1866			0.3553
272.983	0.3633	0.2358	0.49	0.4233			0.1864			0.3552
273.315	0.3656	0.2365	0.487	0.4229			0.1863			0.3552
273.647	0.3633	0.2337	0.4916	0.4235			0.1862			0.3551
273.98	0.3649	0.2334	0.4907	0.4234			0.186			0.355
274.312	0.3627	0.2336	0.4886	0.425			0.1859			0.355
274.645	0.3648	0.2347	0.4877	0.419			0.1858			0.3549
274.978	0.3617	0.2329	0.4918	0.4223			0.1857			0.3548
275.31	0.3613	0.2349	0.4907	0.4239			0.1855			0.3548
275.642	0.3649	0.2324	0.4903	0.4212			0.1854			0.3547
275.975	0.3628	0.2346	0.4897	0.4201			0.1853			0.3546
276.308	0.3615	0.2317	0.4891	0.4206			0.1852			0.3546
276.64	0.3657	0.2342	0.4922	0.4219			0.185			0.3545
276.973	0.3627	0.232	0.4889	0.4208			0.1849			0.3544
277.305	0.3617	0.2316	0.4928	0.4201			0.1848			0.3543
277.637	0.3587	0.2313	0.491	0.42			0.1847			0.3543
277.97	0.3624	0.2327	0.4924	0.4259			0.1845			0.3542
278.303	0.3609	0.2306	0.4883	0.4182			0.1844			0.3541
278.635	0.3631	0.2319	0.4879	0.4201			0.1843			0.3541
278.967	0.363	0.2303	0.4906	0.4188			0.1842			0.354
279.3	0.3608	0.2301	0.4911	0.4201			0.184			0.354
279.632	0.3621	0.23	0.4891	0.4188			0.1839			0.3539
279.965	0.3646	0.2314	0.4891	0.419			0.1838			0.3538
280.298	0.364	0.2314	0.4904	0.4207			0.1837			0.3538
280.63	0.3625	0.2313	0.4913	0.4206			0.1836			0.3537
280.962	0.3645	0.2304	0.4904	0.4203			0.1835			0.3536
281.295	0.3619	0.2291	0.4881	0.4178			0.1833			0.3536
281.627	0.361	0.2288	0.4911	0.4216			0.1832			0.3535
281.96	0.3612	0.2294	0.49	0.4209			0.1831			0.3535
282.293	0.3599	0.2309	0.4906	0.4205			0.183			0.3534
282.625	0.3608	0.227	0.4903	0.4201			0.1828			0.3533
282.957	0.3613	0.2282	0.4882	0.4208			0.1827			0.3533
283.29	0.3584	0.2287	0.4894	0.4206			0.1826			0.3532
283.623	0.3588	0.2287	0.491	0.4212			0.1825			0.3531
283.955	0.3606	0.2287	0.4904	0.4215			0.1824			0.3531
284.288	0.3608	0.2254	0.4891	0.4199			0.1823			0.3529
284.62	0.3615	0.2274	0.4895	0.4168			0.1821			0.3529
284.952	0.3602	0.2273	0.491	0.42			0.182			0.3528
285.285	0.3631	0.2273	0.4931	0.4154			0.1819			0.3528
285.618	0.3594	0.2276	0.4933	0.4201			0.1818			0.3527
285.95	0.3595	0.2281	0.487	0.4179			0.1817			0.3526
286.283	0.3603	0.2276	0.4926	0.4165			0.1816			0.3526
286.615	0.3595	0.23	0.4911	0.4188			0.1814			0.3525
286.947	0.3594	0.2265	0.4892	0.4177			0.1813			0.3524
287.28	0.3589	0.224	0.4892	0.4194			0.1812			0.3524
287.613	0.3586	0.2258	0.492	0.4162			0.1811			0.3523
287.945	0.3611	0.2254	0.4879	0.4176			0.181			0.3523
288.277	0.3606	0.2249	0.4921	0.4186			0.1809			0.3522
288.61	0.3586	0.2259	0.4891	0.4179			0.1808			0.3521
288.942	0.3592	0.2252	0.4911	0.4143			0.1806			0.3521
289.275	0.3613	0.228	0.4907	0.4152			0.1806			0.352
289.608	0.3609	0.2251	0.4909	0.4174			0.1804			0.3519
289.94	0.3584	0.224	0.4873	0.4165			0.1803			0.3519
290.272	0.358	0.2253	0.489	0.4159			0.1802			0.3518
290.605	0.3596	0.2253	0.489	0.4163			0.1801			0.3518
290.938	0.3599	0.2225	0.4891	0.4178			0.18			0.3517
291.27	0.3569	0.2245	0.4881	0.4176			0.1799			0.3516
291.603	0.3559	0.2241	0.4868	0.4144			0.1797			0.3516
291.935	0.3567	0.2207	0.4907	0.4183			0.1796			0.3515
292.267	0.3582	0.2249	0.4927	0.4152			0.1796			0.3514
292.6	0.3597	0.2233	0.4933	0.416			0.1794			0.3514
292.933	0.3574	0.2214	0.4878	0.4153			0.1793			0.3513
293.265	0.3571	0.2247	0.49	0.4141			0.1792			0.3512
293.598	0.3583	0.2225	0.4896	0.4169			0.1791			0.3511
293.93	0.3563	0.2246	0.4889	0.4162			0.179			0.3511
294.262	0.3591	0.224	0.4903	0.4169			0.1789			0.351
294.595	0.3544	0.2235	0.4915	0.4133			0.1788			0.3509
294.928	0.3576	0.2211	0.4894	0.4161			0.1787			0.3509
295.26	0.3561	0.2234	0.4909	0.4166			0.1786			0.3508
295.592	0.357	0.2216	0.4897	0.4132			0.1784			0.3507
295.925	0.359	0.2212	0.4893	0.4172			0.1784			0.3507
296.257	0.3586	0.2234	0.4886	0.4126			0.1782			0.3506
296.59	0.3584	0.222	0.4904	0.4162			0.1781			0.3506
296.923	0.358	0.2213	0.4886	0.4152			0.178			0.3505
297.255	0.3562	0.22	0.4907	0.4168			0.1779			0.3504
297.587	0.3574	0.2213	0.4868	0.4134			0.1778			0.3504
297.92	0.3585	0.2205	0.488	0.4165			0.1777			0.3503
298.252	0.358	0.2206	0.4897	0.4154			0.1776			0.3502
298.585	0.3581	0.219	0.4929	0.4135			0.1775			0.3502
298.918	0.3578	0.2205	0.4905	0.4138			0.1774			0.3501
299.25	0.3572	0.2197	0.4872	0.4128			0.1773			0.3501
299.582	0.3562	0.2189	0.4893	0.4136			0.1772			0.35
299.915	0.3564	0.2201	0.4929	0.4147			0.1771			0.3499
300.248	0.354	0.2169	0.4874	0.4162			0.177			0.3499
300.58	0.3555	0.219	0.4903	0.4132			0.1769			0.3498
300.913	0.3549	0.2189	0.4922	0.4163			0.1768			0.3497
301.245	0.3561	0.2188	0.489	0.4142			0.1767			0.3497
301.577	0.3546	0.2186	0.4878	0.4136			0.1765			0.3496
301.91	0.3554	0.2199	0.4884	0.4147			0.1765			0.3495
302.243	0.3555	0.218	0.4914	0.4132			0.1763			0.3495
302.575	0.3556	0.2184	0.4863	0.4153			0.1762			0.3494
302.908	0.3541	0.2189	0.4902	0.4123			0.1762			0.3494
303.24	0.3576	0.2194	0.4873	0.4121			0.176			0.3493
303.572	0.3561	0.2172	0.4905	0.4133			0.176			0.3492
303.905	0.357	0.2193	0.491	0.4138			0.1758			0.3492
304.238	0.3558	0.2192	0.4919	0.4146			0.1757			0.3491
304.57	0.3538	0.2158	0.4861	0.4136			0.1757			0.349
304.902	0.3568	0.2166	0.4876	0.4134			0.1755			0.349
305.235	0.3527	0.2173	0.4905	0.4135			0.1755			0.3489
305.567	0.3563	0.2159	0.4894	0.4123			0.1753			0.3489
305.9	0.3541	0.2162	0.4872	0.4108			0.1752			0.3488
306.233	0.3549	0.2157	0.4881	0.4128			0.1752			0.3487
306.565	0.3529	0.2133	0.492	0.4132			0.175			0.3486
306.897	0.3538	0.2154	0.4922	0.4112			0.175			0.3485
307.23	0.3525	0.2149	0.4924	0.4181			0.1748			0.3485
307.562	0.3541	0.214	0.489	0.4121			0.1748			0.3484
307.895	0.3569	0.2162	0.4921	0.4123			0.1746			0.3483
308.228	0.3513	0.2152	0.4892	0.4137			0.1745			0.3483
308.56	0.3562	0.2141	0.4865	0.4116			0.1745			0.3482
308.892	0.3546	0.2153	0.4892	0.4112			0.1743			0.3482
309.225	0.3557	0.215	0.4838	0.4127			0.1743			0.3481
309.558	0.3522	0.2156	0.4917	0.4135			0.1741			0.348
309.89	0.3539	0.2143	0.4866	0.4129			0.1741			0.348
310.223	0.3539	0.2155	0.4887	0.4084			0.174			0.3479
310.555	0.3559	0.2142	0.4901	0.4121			0.1739			0.3478
310.887	0.3516	0.2138	0.4862	0.4108			0.1738			0.3478
311.22	0.3558	0.2133	0.4896	0.4099			0.1737			0.3477
311.553	0.353	0.2154	0.4875	0.4103			0.1736			0.3477
311.885	0.3547	0.214	0.4929	0.4093			0.1735			0.3476
312.217	0.3529	0.2107	0.4877	0.4094			0.1734			0.3475
312.55	0.3519	0.2131	0.4885	0.4106			0.1733			0.3475
312.882	0.3538	0.2121	0.4888	0.4133			0.1732			0.3474
313.215	0.353	0.2126	0.4919	0.411			0.1731			0.3473
313.548	0.3532	0.2126	0.487	0.4118			0.173			0.3473
313.88	0.353	0.2126	0.4911	0.4098			0.1729			0.3472
314.212	0.352	0.2123	0.4883	0.4086			0.1728			0.3472
314.545	0.3536	0.2106	0.4893	0.4137			0.1728			0.3471
314.877	0.351	0.2132	0.4903	0.4107			0.1726			0.347
315.21	0.3518	0.2114	0.4896	0.4108			0.1726			0.347
315.543	0.352	0.2127	0.4868	0.4071			0.1724			0.3469
315.875	0.3512	0.2122	0.4878	0.4076			0.1724			0.3468
316.207	0.3532	0.2126	0.4918	0.4122			0.1723			0.3468
316.54	0.3517	0.211	0.4893	0.4081			0.1722			0.3467
316.873	0.3527	0.2132	0.4878	0.4107			0.1721			0.3466
317.205	0.3523	0.2101	0.4879	0.4129			0.172			0.3466
317.538	0.3503	0.21	0.4881	0.408			0.1719			0.3465
317.87	0.3533	0.2102	0.4874	0.4072			0.1718			0.3465
318.202	0.3529	0.2125	0.4875	0.4095			0.1717			0.3464
318.535	0.3505	0.2097	0.4884	0.4074			0.1716			0.3463
318.868	0.3499	0.2106	0.4912	0.4079			0.1716			0.3463
319.2	0.3543	0.2117	0.489	0.4074			0.1714			0.3462
319.533	0.3529	0.2097	0.4881	0.4116			0.1714			0.3461
319.865	0.35	0.21	0.49	0.4082			0.1712			0.3461
320.197	0.3505	0.2093	0.4839	0.4061			0.1712			0.346
320.53	0.3502	0.21	0.4884	0.4097			0.1711			0.346
320.863	0.3508	0.2093	0.49	0.4087			0.171			0.3459
321.195	0.3534	0.208	0.4867	0.4091			0.1709			0.3458
321.527	0.351	0.2081	0.4911	0.4092			0.1708			0.3458
321.86	0.3509	0.207	0.4867	0.4103			0.1707			0.3457
322.192	0.3523	0.2081	0.4888	0.4088			0.1706			0.3456
322.525	0.348	0.2074	0.4889	0.4088			0.1706			0.3456
322.858	0.3506	0.207	0.4879	0.4048			0.1705			0.3455
323.19	0.3511	0.208	0.4859	0.4072			0.1704			0.3455
323.522	0.3491	0.2087	0.493	0.4081			0.1703			0.3454
323.855	0.3503	0.2094	0.4873	0.4101			0.1702			0.3453
324.188	0.3493	0.21	0.4894	0.4124			0.1701			0.3453
324.52	0.3502	0.2089	0.4881	0.4056			0.17			0.3452
324.853	0.35	0.2088	0.4883	0.4092			0.1699			0.3451
325.185	0.3482	0.2064	0.4879	0.4033			0.1699			0.3451
325.517	0.3501	0.2066	0.4873	0.4078			0.1697			0.345
325.85	0.3494	0.2054	0.4901	0.4077			0.1697			0.3449
326.183	0.3482	0.2052	0.4927	0.4066			0.1696			0.3449
326.515	0.3494	0.2069	0.4874	0.4084			0.1695			0.3448
326.848	0.3466	0.2096	0.4899	0.4094			0.1694			0.3448
327.18	0.3508	0.2066	0.4884	0.4074			0.1694			0.3447
327.512	0.3499	0.2049	0.488	0.4069			0.1692			0.3446
327.845	0.3504	0.2056	0.4882	0.4114			0.1692			0.3446
328.178	0.3525	0.2061	0.4887	0.405			0.1691			0.3445
328.51	0.3476	0.2058	0.4898	0.4056			0.169			0.3444
328.842	0.3467	0.2053	0.4898	0.4056			0.1689			0.3444
329.175	0.3497	0.2056	0.4898	0.409			0.1689			0.3443
329.507	0.348	0.2063	0.4915	0.4072			0.1687			0.3443
329.84	0.3502	0.2061	0.4884	0.407			0.1687			0.3442
330.173	0.3488	0.2029	0.488	0.4085			0.1686			0.3441
330.505	0.3507	0.2057	0.4888	0.4091			0.1685			0.3441
330.837	0.3491	0.2045	0.4869	0.4061			0.1684			0.344
331.17	0.35	0.2055	0.4873	0.4076			0.1683			0.3439
331.502	0.3454	0.2044	0.4883	0.4065			0.1682			0.3439
331.835	0.3502	0.2067	0.4901	0.4043			0.1682			0.3438
332.168	0.3504	0.2077	0.4901	0.4079			0.1681			0.3438
332.5	0.3479	0.2047	0.489	0.4037			0.168			0.3437
332.832	0.3484	0.2061	0.4898	0.4061			0.1679			0.3436
333.165	0.347	0.2024	0.4933	0.4091			0.1678			0.3436
333.498	0.3477	0.2032	0.4897	0.4059			0.1678			0.3435
333.83	0.3462	0.2047	0.4886	0.4064			0.1677			0.3434
334.163	0.347	0.2041	0.4872	0.4053			0.1676			0.3434
334.495	0.3515	0.2033	0.4909	0.409			0.1675			0.3433
334.827	0.3459	0.2031	0.4861	0.4062			0.1674			0.3432
335.16	0.3488	0.2054	0.4891	0.4047			0.1673			0.3432
335.493	0.3471	0.204	0.4878	0.4045			0.1673			0.3431
335.825	0.3462	0.2027	0.4898	0.4058			0.1672			0.3431
336.158	0.3468	0.2034	0.4879	0.4065			0.1671			0.343
336.49	0.3485	0.2031	0.4915	0.4015			0.167			0.3429
336.822	0.3466	0.2027	0.4893	0.4032			0.167			0.3429
337.155	0.3472	0.2023	0.4869	0.4044			0.1669			0.3428
337.488	0.3494	0.2042	0.4873	0.4066			0.1668			0.3427
337.82	0.3465	0.2011	0.4882	0.4025			0.1667			0.3427
338.152	0.3494	0.202	0.4895	0.4039			0.1666			0.3426
338.485	0.3471	0.2022	0.4878	0.4038			0.1666			0.3426
338.817	0.347	0.2014	0.4881	0.4074			0.1665			0.3425
339.15	0.3473	0.2022	0.4894	0.4037			0.1664			0.3424
339.483	0.3462	0.2015	0.4878	0.4026			0.1663			0.3424
339.815	0.3455	0.2042	0.4896	0.4035			0.1663			0.3423
340.147	0.3455	0.2012	0.4902	0.4056			0.1661			0.3422
340.48	0.3463	0.2006	0.4877	0.4066			0.1661			0.3422
340.812	0.3469	0.2004	0.4901	0.4048			0.166			0.3421
341.145	0.3466	0.2007	0.4908	0.4025			0.166			0.3421
341.478	0.3443	0.1998	0.49	0.4083			0.1658			0.342
341.81	0.3459	0.2	0.4883	0.4062			0.1658			0.3419
342.142	0.3451	0.2015	0.4849	0.405			0.1657			0.3419
342.475	0.3466	0.2002	0.489	0.4053			0.1656			0.3418
342.808	0.3474	0.2009	0.4866	0.4058			0.1656			0.3417
343.14	0.3452	0.1993	0.4895	0.4052			0.1655			0.3417
343.473	0.3456	0.1996	0.486	0.4034			0.1654			0.3416
343.805	0.3447	0.1998	0.4875	0.4027			0.1653			0.3415
344.137	0.3465	0.1996	0.4874	0.4025			0.1653			0.3415
344.47	0.3455	0.1992	0.4891	0.401			0.1652			0.3414
344.803	0.3462	0.2015	0.4891	0.4032			0.1651			0.3414
345.135	0.3458	0.2	0.4868	0.4024			0.165			0.3413
345.467	0.3478	0.1998	0.4887	0.4029			0.1649			0.3412
345.8	0.3465	0.1992	0.4894	0.4024			0.1649			0.3412
346.132	0.3439	0.1991	0.4914	0.4058			0.1648			0.3411
346.465	0.3452	0.1981	0.4869	0.4035			0.1648			0.341
346.798	0.3456	0.1998	0.4912	0.4041			0.1646			0.341
347.13	0.3449	0.1991	0.4869	0.4027			0.1646			0.3409
347.462	0.3458	0.1968	0.4901	0.4036			0.1645			0.3409
347.795	0.3427	0.1987	0.4878	0.4034			0.1644			0.3408
348.127	0.3458	0.1982	0.4864	0.4033			0.1644			0.3407
348.46	0.3441	0.1996	0.4903	0.4047			0.1643			0.3407
348.793	0.3462	0.1984	0.4885	0.4024			0.1642			0.3406
349.125	0.3429	0.1988	0.4887	0.4013			0.1641			0.3406
349.457	0.3458	0.1983	0.4885	0.4034			0.1641			0.3405
349.79	0.3463	0.1975	0.4914	0.4047			0.164			0.3405
350.123	0.3462	0.1984	0.4868	0.4023			0.1639			0.3404
350.455	0.3444	0.198	0.4892	0.3999			0.1639			0.3404
350.788	0.3421	0.1975	0.4897	0.4006			0.1638			0.3403
351.12	0.3442	0.1971	0.4885	0.4069			0.1637			0.3402
351.452	0.3436	0.1985	0.4879	0.4017			0.1636			0.3402
351.785	0.3441	0.1973	0.4903	0.4039			0.1636			0.3401
352.118	0.3456	0.198	0.4853	0.3977			0.1635			0.34
352.45	0.3422	0.1967	0.4885	0.4048			0.1634			0.34
352.783	0.3436	0.1993	0.4849	0.4028			0.1634			0.3399
353.115	0.3463	0.1987	0.4866	0.4039			0.1633			0.3398
353.447	0.341	0.1973	0.4897	0.4041			0.1632			0.3398
353.78	0.3477	0.197	0.4887	0.4006			0.1631			0.3397
354.113	0.3459	0.1966	0.4881	0.4013			0.1631			0.3397
354.445	0.3434	0.1977	0.4849	0.4072			0.163			0.3396
354.777	0.3417	0.197	0.4876	0.3985			0.1629			0.3395
355.11	0.3462	0.1971	0.4885	0.404			0.1629			0.3395
355.442	0.3433	0.1971	0.4883	0.4057			0.1628			0.3394
355.775	0.3431	0.1977	0.4895	0.4043			0.1627			0.3393
356.108	0.3444	0.1964	0.4892	0.4011			0.1627			0.3393
356.44	0.343	0.1963	0.4853	0.4018			0.1626			0.3392
356.772	0.3447	0.1949	0.4885	0.3999			0.1625			0.3392
357.105	0.344	0.1944	0.4865	0.4			0.1624			0.3391
357.438	0.3425	0.197	0.4885	0.4019			0.1624			0.339
357.77	0.3421	0.1949	0.4868	0.4049			0.1623			0.339
358.103	0.3417	0.1953	0.4858	0.4035			0.1622			0.3389
358.435	0.3425	0.196	0.4854	0.4001			0.1622			0.3388
358.767	0.3423	0.195	0.4875	0.4004			0.1621			0.3388
359.1	0.3435	0.1957	0.4892	0.4017			0.1621			0.3387
359.433	0.3426	0.1963	0.4906	0.4022			0.162			0.3387
359.765	0.3404	0.196	0.4858	0.4003			0.1619			0.3386
360.098	0.3429	0.1944	0.4883	0.4019			0.1619			0.3385
360.43	0.3416	0.1923	0.4897	0.403			0.1618			0.3385
360.762	0.3404	0.1955	0.4867	0.4004			0.1617			0.3384
361.095	0.3403	0.1958	0.4894	0.4019			0.1617			0.3383
361.428	0.3426	0.1922	0.4896	0.3943			0.1616			0.3383
361.76	0.3425	0.1944	0.4867	0.4002			0.1615			0.3382
362.092	0.3396	0.1922	0.4887	0.3993			0.1614			0.3381
362.425	0.3428	0.1929	0.4858	0.3989			0.1614			0.3381
362.757	0.3411	0.1947	0.487	0.4009			0.1613			0.3381
363.09	0.3399	0.194	0.4866	0.4001			0.1612			0.338
363.423	0.3436	0.1919	0.4885	0.4032			0.1612			0.338
363.755	0.3416	0.1944	0.4859	0.4014			0.1611			0.3379
364.087	0.3409	0.1927	0.4857	0.4017			0.161			0.3378
364.42	0.3426	0.1943	0.4889	0.4018			0.161			0.3378
364.752	0.3413	0.1926	0.4871	0.4005			0.1609			0.3377
365.085	0.3382	0.1913	0.4888	0.4025			0.1609			0.3376
365.418	0.3399	0.1938	0.4899	0.3988			0.1608			0.3376
365.75	0.3411	0.1933	0.4859	0.402			0.1607			0.3375
366.082	0.3388	0.1924	0.4884	0.4			0.1607			0.3375
366.415	0.3417	0.1937	0.4913	0.3974			0.1606			0.3374
366.748	0.3393	0.1916	0.4876	0.3986			0.1605			0.3373
367.08	0.3407	0.1929	0.4884	0.4009			0.1605			0.3373
367.413	0.3388	0.194	0.484	0.4026			0.1604			0.3372
367.745	0.3432	0.1922	0.4875	0.4017			0.1604			0.3371
368.077	0.3417	0.1902	0.4884	0.3946			0.1603			0.3371
368.41	0.3409	0.1914	0.4845	0.3987			0.1602			0.337
368.743	0.3394	0.1921	0.489	0.4002			0.1602			0.337
369.075	0.3394	0.1924	0.4858	0.3994			0.1601			0.3369
369.408	0.3405	0.1922	0.4884	0.3987			0.16			0.3368
369.74	0.34	0.1931	0.4855	0.3992			0.16			0.3368
370.072	0.3393	0.1908	0.4883	0.4012			0.1599			0.3367
370.405	0.3357	0.191	0.4894	0.3986			0.1598			0.3366
370.738	0.3404	0.1919	0.4857	0.3971			0.1598			0.3366
371.07	0.3428	0.1921	0.487	0.3996			0.1597			0.3365
371.402	0.3394	0.1911	0.4905	0.3974			0.1597			0.3364
371.735	0.3385	0.1919	0.4884	0.4009			0.1596			0.3364
372.067	0.3411	0.1917	0.4862	0.4018			0.1595			0.3363
372.4	0.3395	0.1888	0.4854	0.4001			0.1595			0.3363
372.733	0.3398	0.1919	0.4845	0.4003			0.1594			0.3363
373.065	0.3392	0.1908	0.4857	0.4006			0.1593			0.3362
373.397	0.341	0.1897	0.4875	0.4018			0.1593			0.3361
373.73	0.3402	0.191	0.4893	0.3981			0.1592			0.3361
374.062	0.3394	0.1914	0.4871	0.3974			0.1592			0.336
374.395	0.34	0.1904	0.4891	0.3987			0.1591			0.3359
374.728	0.3377	0.1888	0.4867	0.3966			0.159			0.3359
375.06	0.337	0.1899	0.4856	0.3987			0.159			0.3358
375.392	0.3379	0.1886	0.4884	0.3959			0.159			0.3358
375.725	0.341	0.19	0.4895	0.3978			0.1589			0.3357
376.058	0.3402	0.1904	0.4896	0.3999			0.1588			0.3356
376.39	0.3393	0.1893	0.4872	0.397			0.1588			0.3356
376.723	0.3357	0.1891	0.4879	0.3995			0.1587			0.3355
377.055	0.3376	0.1871	0.4862	0.3952			0.1587			0.3354
377.387	0.3392	0.1893	0.4828	0.3995			0.1586			0.3354
377.72	0.3394	0.1872	0.4857	0.4004			0.1585			0.3353
378.053	0.3397	0.1881	0.489	0.3948			0.1585			0.3352
378.385	0.3378	0.1899	0.4855	0.4003			0.1584			0.3352
378.717	0.3376	0.1881	0.4867	0.3992			0.1583			0.3351
379.05	0.3399	0.19	0.4853	0.3976			0.1583			0.3351
379.382	0.3386	0.1881	0.4854	0.4018			0.1582			0.335
379.715	0.3386	0.1881	0.4866	0.3971			0.1581			0.3349
380.048	0.3368	0.1877	0.4873	0.3958			0.1581			0.3349
380.38	0.3383	0.1891	0.4857	0.3979			0.1581			0.3349
380.712	0.3397	0.1902	0.4847	0.3972			0.158			0.3348
381.045	0.3392	0.1885	0.4867	0.4001			0.158			0.3347
381.377	0.338	0.1876	0.4857	0.3973			0.1579			0.3347
381.71	0.3379	0.1876	0.4862	0.3979			0.1578			0.3346
382.043	0.3367	0.1883	0.4869	0.3983			0.1578			0.3346
382.375	0.3368	0.1875	0.4865	0.3955			0.1577			0.3345
382.707	0.3357	0.1867	0.483	0.3956			0.1576			0.3344
383.04	0.3393	0.1895	0.487	0.3999			0.1576			0.3344
383.373	0.3368	0.1881	0.4852	0.3974			0.1575			0.3343
383.705	0.3362	0.1884	0.4856	0.3989			0.1575			0.3342
384.038	0.3368	0.1874	0.4851	0.3958			0.1575			0.3342
384.37	0.3382	0.189	0.4858	0.3991			0.1574			0.3341
384.702	0.3372	0.1838	0.4844	0.3993			0.1573			0.3341
385.035	0.336	0.1863	0.4846	0.3992			0.1573			0.334
385.368	0.3369	0.1881	0.4842	0.3979			0.1572			0.3339
385.7	0.3373	0.1856	0.4821	0.399			0.1571			0.3339
386.033	0.3368	0.1853	0.4819	0.3994			0.1571			0.3338
386.365	0.3364	0.1867	0.4845	0.3955			0.1571			0.3337
386.697	0.3366	0.1871	0.486	0.3958			0.157			0.3337
387.03	0.3367	0.1869	0.4846	0.3976			0.1569			0.3336
387.363	0.3371	0.1864	0.4856	0.3977			0.1569			0.3336
387.695	0.3372	0.1838	0.484	0.4			0.1568			0.3335
388.027	0.3379	0.1878	0.484	0.4001			0.1568			0.3335
388.36	0.3334	0.1877	0.4834	0.3949			0.1567			0.3334
388.692	0.3358	0.1846	0.4844	0.3973			0.1566			0.3334
389.025	0.3355	0.185	0.4811	0.3973			0.1566			0.3333
389.358	0.3375	0.1867	0.4865	0.3959			0.1566			0.3332
389.69	0.3356	0.1857	0.4842	0.3942			0.1565			0.3332
390.022	0.3366	0.1852	0.485	0.3949			0.1564			0.3331
390.355	0.336	0.1864	0.4837	0.398			0.1564			0.333
390.688	0.338	0.1857	0.4852	0.3945			0.1563			0.333
391.02	0.3338	0.184	0.4813	0.3944			0.1563			0.3329
391.353	0.3334	0.1848	0.4827	0.3981			0.1563			0.3329
391.685	0.3344	0.1863	0.4839	0.3979			0.1562			0.3328
392.017	0.3332	0.1864	0.4853	0.3969			0.1561			0.3327
392.35	0.3361	0.1849	0.4837	0.3968			0.1561			0.3327
392.683	0.3342	0.1846	0.4836	0.3989			0.156			0.3326
393.015	0.3329	0.1832	0.4821	0.3989			0.1559			0.3325
393.348	0.3373	0.1849	0.4833	0.3955			0.1559			0.3325
393.68	0.3345	0.1839	0.4865	0.3974			0.1559			0.3325
394.012	0.3334	0.1869	0.4839	0.393			0.1558			0.3324
394.345	0.3352	0.1849	0.4838	0.3978			0.1558			0.3324
394.678	0.3349	0.1821	0.4869	0.3948			0.1557			0.3323
395.01	0.3344	0.184	0.4846	0.3953			0.1557			0.3322
395.342	0.3341	0.1824	0.4828	0.3953			0.1556			0.3322
395.675	0.336	0.1831	0.486	0.399			0.1556			0.3321
396.007	0.3348	0.1823	0.4838	0.3927			0.1555			0.332
396.34	0.3365	0.1849	0.4858	0.3978			0.1554			0.332
396.673	0.3341	0.1818	0.4812	0.3965			0.1554			0.3319
397.005	0.3355	0.1836	0.4826	0.3964			0.1554			0.3318
397.337	0.335	0.1834	0.4834	0.3968			0.1553			0.3318
397.67	0.3335	0.1835	0.4844	0.3953			0.1552			0.3317
398.002	0.334	0.1825	0.4856	0.3946			0.1552			0.3317
398.335	0.3349	0.1819	0.4828	0.3964			0.1551			0.3316
398.668	0.3324	0.1848	0.4878	0.3972			0.1551			0.3315
399	0.3338	0.1836	0.4866	0.3974			0.1551			0.3315
399.332	0.3358	0.183	0.4849	0.3968			0.155			0.3315
399.665	0.3345	0.1822	0.4852	0.3944			0.1549			0.3314
399.998	0.3322	0.1843	0.4823	0.3945			0.1549			0.3313
400.33	0.3348	0.1819	0.4835	0.3956			0.1549			0.3313
400.663	0.3339	0.1837	0.4844	0.3962			0.1548			0.3312
400.995	0.3352	0.1823	0.4855	0.3961			0.1547			0.3312
401.327	0.3356	0.1829	0.4831	0.3978			0.1547			0.3311
401.66	0.3314	0.1814	0.4836	0.3974			0.1547			0.331
401.993	0.3328	0.1852	0.4828	0.3973			0.1546			0.331
402.325	0.3321	0.1829	0.4825	0.3923			0.1546			0.3309
402.658	0.3351	0.1819	0.4823	0.3927			0.1545			0.3308
402.99	0.3359	0.1832	0.4812	0.3924			0.1544			0.3308
403.322	0.3323	0.1817	0.4871	0.3939			0.1544			0.3307
403.655	0.3338	0.1827	0.4843	0.3963			0.1544			0.3307
403.988	0.3345	0.1823	0.4826	0.3946			0.1543			0.3306
404.32	0.3338	0.1817	0.4812	0.3938			0.1542			0.3305
404.652	0.333	0.1818	0.4854	0.395			0.1542			0.3305
404.985	0.3352	0.1828	0.4812	0.393			0.1542			0.3305
405.317	0.3337	0.183	0.4845	0.3929			0.1541			0.3304
405.65	0.3329	0.1816	0.4844	0.3916			0.1541			0.3303
405.983	0.3324	0.1805	0.4842	0.3923			0.1541			0.3303
406.315	0.3341	0.182	0.4831	0.3949			0.154			0.3302
406.647	0.3323	0.1822	0.4815	0.3937			0.1539			0.3301
406.98	0.3315	0.1817	0.4816	0.3957			0.1539			0.3301
407.312	0.3339	0.1803	0.4864	0.3972			0.1539			0.33
407.645	0.3337	0.182	0.4862	0.3924			0.1538			0.33
407.978	0.3346	0.1811	0.4815	0.397			0.1537			0.3299
408.31	0.3359	0.1821	0.4858	0.393			0.1537			0.3298
408.642	0.3311	0.1807	0.4833	0.3914			0.1537			0.3298
408.975	0.3318	0.1798	0.4826	0.3941			0.1536			0.3297
409.308	0.3305	0.1818	0.483	0.3931			0.1535			0.3296
409.64	0.3302	0.1794	0.4816	0.3955			0.1535			0.3296
409.973	0.3325	0.1798	0.4807	0.3957			0.1535			0.3296
410.305	0.3323	0.1811	0.4818	0.3951			0.1534			0.3295
410.637	0.3303	0.1816	0.4839	0.3945			0.1534			0.3295
410.97	0.3332	0.1791	0.4824	0.3959			0.1533			0.3294
411.303	0.3313	0.1803	0.4857	0.394			0.1533			0.3293
411.635	0.3329	0.1809	0.4829	0.3951			0.1532			0.3293
411.967	0.3342	0.1779	0.4837	0.3975			0.1532			0.3292
412.3	0.3303	0.179	0.485	0.3921			0.1531			0.3291
412.632	0.3301	0.1799	0.4855	0.3962			0.1531			0.3291
412.965	0.3318	0.1801	0.4831	0.3891			0.153			0.329
413.298	0.3291	0.1786	0.4842	0.3925			0.153			0.329
413.63	0.3323	0.179	0.4838	0.3955			0.153			0.3289
413.962	0.3302	0.1805	0.485	0.3931			0.1529			0.3288
414.295	0.3329	0.1793	0.4828	0.3919			0.1529			0.3288
414.627	0.3322	0.1788	0.4816	0.3929			0.1528			0.3288
414.96	0.3311	0.1808	0.483	0.3961			0.1528			0.3287
415.293	0.3307	0.1783	0.4821	0.395			0.1527			0.3286
415.625	0.3328	0.1793	0.4822	0.3975			0.1527			0.3286
415.957	0.3296	0.1809	0.4841	0.3923			0.1527			0.3285
416.29	0.3309	0.1782	0.4856	0.3946			0.1526			0.3284
416.623	0.3293	0.1811	0.4814	0.3904			0.1525			0.3284
416.955	0.3323	0.1772	0.4833	0.3931			0.1525			0.3283
417.288	0.3311	0.1808	0.4818	0.3933			0.1525			0.3283
417.62	0.3318	0.1787	0.4856	0.394			0.1524			0.3282
417.952	0.3317	0.179	0.4831	0.393			0.1524			0.3281
418.285	0.33	0.1783	0.4827	0.3917			0.1524			0.3281
418.618	0.3311	0.1797	0.4825	0.393			0.1523			0.3281
418.95	0.3308	0.1774	0.4861	0.3933			0.1522			0.328
419.283	0.3302	0.1796	0.4812	0.3921			0.1522			0.3279
419.615	0.33	0.1759	0.483	0.3942			0.1522			0.3279
419.947	0.3294	0.1779	0.483	0.3935			0.1521			0.3278
420.28	0.3338	0.1776	0.4806	0.3925			0.1521			0.3278
420.613	0.3308	0.1791	0.4817	0.3898			0.152			0.3277
420.945	0.3285	0.1767	0.4828	0.3926			0.152			0.3276
421.277	0.3303	0.1755	0.483	0.3909			0.152			0.3276
421.61	0.3298	0.1785	0.4858	0.3922			0.1519			0.3275
421.942	0.3289	0.1775	0.4845	0.3946			0.1518			0.3274
422.275	0.3316	0.1779	0.482	0.3913			0.1518			0.3274
422.608	0.33	0.1772	0.4866	0.3918			0.1518			0.3273
422.94	0.3313	0.1786	0.4792	0.3937			0.1517			0.3273
423.272	0.3292	0.1771	0.4827	0.3891			0.1517			0.3273
423.605	0.3292	0.1771	0.4831	0.3927			0.1517			0.3272
423.938	0.3286	0.1766	0.4876	0.3931			0.1516			0.3271
424.27	0.3284	0.1777	0.4798	0.3935			0.1516			0.3271
424.603	0.3327	0.1767	0.4856	0.3917			0.1515			0.327
424.935	0.3312	0.176	0.48	0.393			0.1515			0.3269
425.267	0.3306	0.177	0.4834	0.394			0.1515			0.3269
425.6	0.3278	0.1759	0.4833	0.3909			0.1514			0.3268
425.933	0.3269	0.1754	0.4861	0.3905			0.1513			0.3267
426.265	0.3295	0.1758	0.4784	0.3931			0.1513			0.3267
426.598	0.3293	0.176	0.4814	0.3927			0.1513			0.3266
426.93	0.3263	0.1769	0.4803	0.3918			0.1512			0.3266
427.262	0.329	0.1782	0.4859	0.3925			0.1512			0.3266
427.595	0.3288	0.1751	0.4817	0.3926			0.1512			0.3265
427.928	0.3294	0.1783	0.4831	0.3913			0.1511			0.3264
428.26	0.33	0.1756	0.4813	0.3931			0.1511			0.3264
428.592	0.3294	0.1762	0.4801	0.3897			0.151			0.3263
428.925	0.3291	0.1782	0.4848	0.3941			0.151			0.3262
429.257	0.3298	0.1775	0.4856	0.3914			0.151			0.3262
429.59	0.3284	0.1753	0.4841	0.39			0.1509			0.3261
429.923	0.3272	0.175	0.482	0.3928			0.1509			0.3261
430.255	0.3282	0.175	0.4846	0.3904			0.1508			0.326
430.587	0.3296	0.1756	0.4807	0.3893			0.1508			0.3259
430.92	0.3292	0.174	0.4836	0.3885			0.1508			0.3259
431.252	0.3274	0.177	0.4832	0.3926			0.1507			0.3259
431.585	0.3277	0.1764	0.4803	0.393			0.1507			0.3258
431.918	0.328	0.1759	0.4812	0.3925			0.1507			0.3257
432.25	0.3255	0.1763	0.4817	0.3908			0.1506			0.3257
432.582	0.3255	0.1749	0.4841	0.3922			0.1506			0.3256
432.915	0.328	0.1723	0.4815	0.3927			0.1505			0.3256
433.248	0.3276	0.1728	0.4816	0.3941			0.1505			0.3255
433.58	0.3276	0.1753	0.4813	0.394			0.1505			0.3254
433.913	0.3253	0.1763	0.4818	0.3931			0.1504			0.3254
434.245	0.3259	0.174	0.4816	0.3917			0.1503			0.3253
434.577	0.3279	0.1747	0.4795	0.3894			0.1503			0.3252
434.91	0.3263	0.173	0.4831	0.3908			0.1503			0.3252
435.243	0.3273	0.1743	0.4833	0.3915			0.1503			0.3252
435.575	0.3293	0.1755	0.4814	0.39			0.1502			0.3251
435.908	0.3293	0.1744	0.4848	0.3919			0.1501			0.325
436.24	0.3266	0.1744	0.4819	0.3894			0.1501			0.325
436.572	0.3278	0.1764	0.4839	0.3892			0.1501			0.3249
436.905	0.3293	0.1747	0.4825	0.3892			0.1501			0.3249
437.238	0.3269	0.1747	0.4822	0.3904			0.15			0.3248
437.57	0.3263	0.1733	0.4825	0.3901			0.15			0.3247
437.902	0.3265	0.175	0.4845	0.3907			0.15			0.3247
438.235	0.3261	0.1736	0.4794	0.3909			0.1499			0.3246
438.567	0.3286	0.1739	0.4812	0.3884			0.1499			0.3246
438.9	0.3259	0.1727	0.4779	0.3895			0.1498			0.3245
439.233	0.3267	0.176	0.4823	0.3898			0.1498			0.3245
439.565	0.33	0.1742	0.4783	0.3899			0.1498			0.3244
439.897	0.3278	0.1724	0.4846	0.3917			0.1497			0.3244
440.23	0.3272	0.173	0.4819	0.3897			0.1497			0.3243
440.562	0.3265	0.1742	0.4816	0.3895			0.1496			0.3242
440.895	0.3234	0.1739	0.4834	0.3908			0.1496			0.3242
441.228	0.3284	0.1724	0.4803	0.3915			0.1496			0.3241
441.56	0.3249	0.1715	0.485	0.3904			0.1495			0.324
441.892	0.3254	0.1716	0.4817	0.3932			0.1495			0.324
442.225	0.324	0.1728	0.4835	0.3893			0.1495			0.324
442.558	0.3264	0.1735	0.4818	0.3912			0.1495			0.3239
442.89	0.3251	0.1726	0.4824	0.3921			0.1494			0.3239
443.223	0.3245	0.1729	0.4837	0.3895			0.1493			0.3238
443.555	0.3274	0.1725	0.482	0.3919			0.1493			0.3237
443.887	0.3274	0.1754	0.4833	0.388			0.1493			0.3237
444.22	0.3244	0.1713	0.4826	0.3935			0.1493			0.3236
444.553	0.3255	0.172	0.4833	0.3926			0.1492			0.3235
444.885	0.3256	0.1739	0.4808	0.3886			0.1492			0.3235
445.217	0.3252	0.1731	0.4819	0.3871			0.1491			0.3234
445.55	0.3239	0.1713	0.4797	0.3898			0.1491			0.3234
445.882	0.3251	0.1729	0.4835	0.3907			0.1491			0.3233
446.215	0.3261	0.1705	0.4819	0.3904			0.149			0.3233
446.548	0.3254	0.1725	0.4819	0.391			0.149			0.3232
446.88	0.3251	0.173	0.4808	0.3889			0.149			0.3232
447.212	0.3252	0.1755	0.4832	0.3903			0.149			0.3231
447.545	0.3236	0.1717	0.4812	0.3914			0.1489			0.323
447.877	0.3249	0.1727	0.4819	0.3866			0.1489			0.323
448.21	0.3248	0.1713	0.479	0.3896			0.1488			0.3229
448.543	0.3274	0.172	0.4816	0.3861			0.1488			0.3228
448.875	0.3248	0.17	0.4851	0.3882			0.1488			0.3228
449.207	0.3244	0.1718	0.4847	0.3889			0.1487			0.3228
449.54	0.323	0.1724	0.483	0.3902			0.1487			0.3227
449.873	0.3253	0.1705	0.4821	0.3897			0.1486			0.3227
450.205	0.3235	0.1706	0.4849	0.3877			0.1486			0.3226
450.538	0.3238	0.1735	0.4837	0.3919			0.1486			0.3225
450.87	0.3254	0.1703	0.4812	0.3888			0.1486			0.3225
451.202	0.3262	0.1725	0.4814	0.3897			0.1485			0.3224
451.535	0.323	0.1734	0.4783	0.3904			0.1485			0.3223
451.868	0.325	0.1716	0.4808	0.3885			0.1484			0.3223
452.2	0.3237	0.1705	0.4803	0.388			0.1484			0.3223
452.533	0.3196	0.1713	0.4825	0.3887			0.1484			0.3222
452.865	0.3239	0.1701	0.4789	0.3898			0.1483			0.3221
453.197	0.3244	0.1728	0.4859	0.3865			0.1483			0.3221
453.53	0.3252	0.1693	0.4802	0.3876			0.1483			0.322
453.863	0.3224	0.1704	0.4806	0.3878			0.1483			0.322
454.195	0.3252	0.1711	0.4816	0.389			0.1482			0.3219
454.527	0.3223	0.1702	0.4808	0.3902			0.1482			0.3218
454.86	0.3232	0.1707	0.4852	0.3892			0.1481			0.3218
455.192	0.3204	0.1712	0.4786	0.3885			0.1481			0.3217
455.525	0.3234	0.1704	0.4818	0.3885			0.1481			0.3217
455.858	0.3226	0.1689	0.4804	0.3891			0.1481			0.3216
456.19	0.3241	0.1718	0.4823	0.3877			0.148			0.3216
456.522	0.3232	0.1689	0.4803	0.3874			0.148			0.3215
456.855	0.3211	0.1706	0.4846	0.3908			0.1479			0.3215
457.188	0.3234	0.1705	0.4807	0.389			0.1479			0.3214
457.52	0.3239	0.1697	0.4823	0.3913			0.1479			0.3213
457.853	0.3221	0.1714	0.4785	0.3896			0.1478			0.3213
458.185	0.3217	0.1693	0.4834	0.3909			0.1478			0.3212
458.517	0.3206	0.1703	0.4828	0.3904			0.1478			0.3212
458.85	0.3213	0.1693	0.4815	0.3873			0.1478			0.3211
459.183	0.3246	0.1704	0.4824	0.3901			0.1477			0.3211
459.515	0.323	0.1713	0.4806	0.3869			0.1477			0.321
459.848	0.3234	0.1701	0.4829	0.3872			0.1476			0.321
460.18	0.3223	0.1701	0.4818	0.3845			0.1476			0.3209
460.512	0.3215	0.1695	0.4803	0.3893			0.1476			0.3208
460.845	0.324	0.17	0.4786	0.388			0.1476			0.3208
461.178	0.3187	0.1699	0.4785	0.3892			0.1475			0.3207
461.51	0.3231	0.1683	0.482	0.3904			0.1475			0.3207
461.842	0.3221	0.1691	0.4844	0.3887			0.1474			0.3206
462.175	0.3234	0.1683	0.4775	0.3869			0.1474			0.3206
462.507	0.3238	0.1711	0.4812	0.3886			0.1474			0.3205
462.84	0.3231	0.1715	0.4802	0.3873			0.1474			0.3204
463.173	0.3217	0.1689	0.4816	0.385			0.1473			0.3204
463.505	0.3244	0.1691	0.4825	0.3883			0.1473			0.3203
463.837	0.3217	0.1695	0.4808	0.3855			0.1473			0.3203
464.17	0.3214	0.1683	0.4839	0.389			0.1473			0.3202
464.502	0.321	0.1684	0.4779	0.3883			0.1472			0.3202
464.835	0.3263	0.169	0.4809	0.3866			0.1472			0.3201
465.168	0.3218	0.167	0.4829	0.3885			0.1471			0.3201
465.5	0.324	0.1687	0.4804	0.3925			0.1471			0.32
465.832	0.3242	0.1699	0.4816	0.3886			0.1471			0.3199
466.165	0.3216	0.1686	0.4802	0.3877			0.1471			0.3199
466.498	0.3234	0.1693	0.4814	0.3857			0.1471			0.3198
466.83	0.321	0.1679	0.4803	0.3894			0.147			0.3198
467.163	0.3217	0.169	0.4825	0.3864			0.147			0.3197
467.495	0.3211	0.1687	0.4787	0.3871			0.1469			0.3197
467.827	0.3229	0.1695	0.4818	0.3897			0.1469			0.3196
468.16	0.322	0.1684	0.4794	0.3887			0.1469			0.3196
468.493	0.3208	0.1686	0.4827	0.3852			0.1469			0.3195
468.825	0.3208	0.1687	0.4801	0.3862			0.1468			0.3194
469.158	0.3208	0.1691	0.4846	0.3867			0.1468			0.3194
469.49	0.3217	0.1671	0.4807	0.3863			0.1467			0.3193
469.822	0.3213	0.1696	0.4841	0.3869			0.1467			0.3193
470.155	0.3213	0.169	0.4799	0.3903			0.1467			0.3192
470.488	0.3234	0.1685	0.4822	0.3846			0.1467			0.3192
470.82	0.3229	0.1684	0.4785	0.3836			0.1466			0.3191
471.152	0.3217	0.1677	0.4828	0.3888			0.1466			0.3191
471.485	0.3195	0.1665	0.4763	0.3879			0.1466			0.319
471.817	0.3205	0.1665	0.4822	0.387			0.1466			0.3189
472.15	0.3226	0.1708	0.4796	0.3887			0.1465			0.3189
472.483	0.3217	0.1669	0.4819	0.387			0.1465			0.3188
472.815	0.321	0.1684	0.4825	0.3869			0.1465			0.3187
473.147	0.3208	0.1671	0.4825	0.3882			0.1464			0.3187
473.48	0.3215	0.1686	0.4842	0.3854			0.1464			0.3187
473.812	0.3196	0.1683	0.4764	0.3861			0.1464			0.3186
474.145	0.3196	0.1677	0.4815	0.3857			0.1464			0.3186
474.478	0.3198	0.1671	0.4804	0.3857			0.1463			0.3185
474.81	0.3213	0.169	0.4832	0.3858			0.1463			0.3184
475.142	0.3207	0.166	0.4791	0.3847			0.1462			0.3184
475.475	0.3214	0.1659	0.4801	0.3882			0.1462			0.3183
475.808	0.3187	0.1665	0.479	0.3863			0.1462			0.3182
476.14	0.3213	0.1664	0.4821	0.387			0.1462			0.3182
476.473	0.3215	0.1658	0.4821	0.3835			0.1462			0.3182
476.805	0.3221	0.1677	0.4824	0.3874			0.1461			0.3181
477.137	0.3215	0.1669	0.4781	0.3873			0.1461			0.3181
477.47	0.3223	0.1665	0.4798	0.3852			0.1461			0.318
477.803	0.3207	0.1677	0.4758	0.3864			0.1461			0.3179
478.135	0.3218	0.1675	0.4811	0.3871			0.146			0.3179
478.467	0.3191	0.1654	0.4822	0.3844			0.146			0.3178
478.8	0.319	0.1664	0.4788	0.3896			0.1459			0.3178
479.132	0.3199	0.1667	0.4802	0.3879			0.1459			0.3177
479.465	0.3178	0.1651	0.4817	0.3849			0.1459			0.3177
479.798	0.3174	0.1668	0.4815	0.3871			0.1459			0.3176
480.13	0.32	0.1646	0.4816	0.3855			0.1459			0.3176
480.462	0.3186	0.1653	0.4773	0.3861			0.1458			0.3175
480.795	0.3192	0.1669	0.4805	0.3875			0.1458			0.3174
481.127	0.3198	0.1663	0.4802	0.3849			0.1457			0.3174
481.46	0.3209	0.1645	0.4815	0.3834			0.1457			0.3174
481.793	0.3175	0.1654	0.4817	0.3835			0.1457			0.3173
482.125	0.3183	0.1661	0.4823	0.3844			0.1457			0.3172
482.457	0.3182	0.1647	0.4815	0.3871			0.1457			0.3172
482.79	0.3182	0.1653	0.4778	0.3855			0.1456			0.3171
483.123	0.3193	0.166	0.481	0.3846			0.1456			0.317
483.455	0.3198	0.1651	0.4832	0.3846			0.1456			0.317
483.788	0.3191	0.1651	0.4814	0.3819			0.1456			0.3169
484.12	0.3176	0.1653	0.4826	0.3855			0.1455			0.3169
484.452	0.3184	0.1652	0.4759	0.3844			0.1455			0.3169
484.785	0.32	0.1658	0.4784	0.3845			0.1455			0.3168
485.118	0.3185	0.1661	0.482	0.3833			0.1454			0.3167
485.45	0.3205	0.1647	0.481	0.3855			0.1454			0.3167
485.783	0.3183	0.1651	0.48	0.3859			0.1454			0.3166
486.115	0.3207	0.1638	0.4774	0.3841			0.1454			0.3165
486.447	0.3193	0.1653	0.4816	0.3838			0.1454			0.3165
486.78	0.3181	0.1655	0.4762	0.3861			0.1453			0.3165
487.113	0.3165	0.1656	0.4802	0.3853			0.1453			0.3164
487.445	0.318	0.1644	0.4765	0.3872			0.1452			0.3164
487.777	0.3186	0.1662	0.4804	0.3839			0.1452			0.3163
488.11	0.3164	0.1647	0.4797	0.3814			0.1452			0.3162
488.442	0.3203	0.1662	0.4828	0.3871			0.1452			0.3162
488.775	0.3191	0.1646	0.4816	0.3858			0.1452			0.3161
489.108	0.318	0.166	0.481	0.3884			0.1451			0.3161
489.44	0.3178	0.1634	0.4861	0.3825			0.1451			0.316
489.772	0.3165	0.1652	0.4792	0.3877			0.145			0.316
490.105	0.3157	0.1647	0.4803	0.3897			0.145			0.3159
490.438	0.3174	0.1644	0.4794	0.3861			0.145			0.3159
490.77	0.3183	0.1627	0.4777	0.3839			0.145			0.3158
491.103	0.3176	0.1639	0.4789	0.3855			0.145			0.3157
491.435	0.3169	0.1649	0.4808	0.3845			0.1449			0.3157
491.767	0.319	0.1643	0.4801	0.3833			0.1449			0.3157
492.1	0.3198	0.1653	0.4761	0.3858			0.1449			0.3156
492.433	0.3174	0.1648	0.4805	0.3862			0.1449			0.3155
492.765	0.3171	0.1664	0.4773	0.3849			0.1449			0.3155
493.098	0.3173	0.1642	0.4812	0.3837			0.1448			0.3154
493.43	0.3149	0.1637	0.4791	0.3836			0.1448			0.3153
493.762	0.3181	0.1627	0.479	0.3856			0.1448			0.3153
494.095	0.3173	0.1624	0.4786	0.385			0.1447			0.3153
494.428	0.3199	0.1653	0.48	0.3853			0.1447			0.3152
494.76	0.317	0.164	0.4811	0.3867			0.1447			0.3152
495.092	0.3167	0.1638	0.4797	0.3875			0.1447			0.3151
495.425	0.3187	0.1641	0.4777	0.3855			0.1447			0.315
495.757	0.3178	0.1644	0.479	0.3837			0.1446			0.315
496.09	0.3171	0.1644	0.478	0.3843			0.1446			0.3149
496.423	0.3139	0.1618	0.4831	0.3862			0.1445			0.3148
496.755	0.3167	0.1641	0.4806	0.3856			0.1445			0.3148
497.087	0.3173	0.1632	0.4798	0.3833			0.1445			0.3148
497.42	0.3194	0.1627	0.4791	0.3849			0.1445			0.3147
497.752	0.3159	0.1618	0.4789	0.3835			0.1445			0.3147
498.085	0.3164	0.162	0.4782	0.3831			0.1445			0.3146
498.418	0.3159	0.1633	0.4793	0.3845			0.1444			0.3145
498.75	0.3169	0.1637	0.4799	0.3832			0.1444			0.3145
499.082	0.3173	0.1625	0.4809	0.3883			0.1444			0.3145
499.415	0.3165	0.165	0.4795	0.3881			0.1444			0.3144
499.748	0.3147	0.1629	0.4813	0.3843			0.1444			0.3143
500.08	0.3182	0.1615	0.4759	0.3859			0.1443			0.3143
500.413	0.3166	0.1646	0.4761	0.3844			0.1443			0.3142
500.745	0.3186	0.1629	0.4807	0.382			0.1442			0.3142
501.077	0.3166	0.1623	0.4782	0.3867			0.1442			0.3141
501.41	0.3167	0.165	0.4838	0.3808			0.1442			0.3141
501.743	0.3154	0.1638	0.4779	0.3864			0.1442			0.314
502.075	0.3157	0.1634	0.4804	0.3861			0.1442			0.314
502.408	0.3151	0.1616	0.4781	0.3812			0.1442			0.3139
502.74	0.3153	0.163	0.4772	0.3836			0.1441			0.3138
503.072	0.3142	0.1629	0.4779	0.3841			0.1441			0.3138
503.405	0.316	0.161	0.4781	0.3848			0.144			0.3137
503.738	0.3127	0.1626	0.4795	0.3827			0.144			0.3137
504.07	0.316	0.1586	0.4776	0.3826			0.144			0.3136
504.402	0.3175	0.1614	0.4808	0.3852			0.144			0.3136
504.735	0.3151	0.1633	0.477	0.3851			0.144			0.3135
505.067	0.3148	0.163	0.4801	0.3857			0.144			0.3135
505.4	0.3152	0.1635	0.4775	0.3856			0.1439			0.3134
505.733	0.3148	0.1619	0.4784	0.3849			0.1439			0.3133
506.065	0.3154	0.1627	0.479	0.3854			0.1439			0.3133
506.397	0.3163	0.1611	0.4793	0.3845			0.1438			0.3133
506.73	0.3147	0.1603	0.4785	0.3847			0.1438			0.3132
507.062	0.3152	0.1603	0.478	0.3843			0.1438			0.3131
507.395	0.3154	0.1616	0.4766	0.3853			0.1438			0.3131
507.728	0.3129	0.1612	0.4786	0.3864			0.1438			0.313
508.06	0.3149	0.163	0.4794	0.3825			0.1437			0.313
508.392	0.3154	0.1629	0.477	0.3849			0.1437			0.313
508.725	0.3155	0.1612	0.48	0.3834			0.1437			0.3129
509.058	0.3181	0.1622	0.4804	0.3842			0.1437			0.3128
509.39	0.3155	0.1624	0.4789	0.3845			0.1437			0.3128
509.723	0.3145	0.1607	0.4774	0.3816			0.1437			0.3127
510.055	0.315	0.1608	0.4795	0.3835			0.1436			0.3126
510.387	0.3158	0.1625	0.4794	0.3839			0.1436			0.3126
510.72	0.3148	0.1615	0.4781	0.3848			0.1436			0.3126
511.053	0.314	0.1605	0.4767	0.3844			0.1435			0.3125
511.385	0.3156	0.1607	0.4791	0.3848			0.1435			0.3125
511.717	0.3161	0.1612	0.4795	0.3819			0.1435			0.3124
512.05	0.3161	0.1621	0.4805	0.3846			0.1435			0.3123
512.383	0.314	0.1613	0.4791	0.3819			0.1435			0.3123
512.715	0.3158	0.1591	0.4804	0.384			0.1435			0.3122
513.048	0.3154	0.1617	0.4781	0.3813			0.1434			0.3122
513.38	0.3129	0.1618	0.4768	0.381			0.1434			0.3121
513.712	0.3141	0.1614	0.4788	0.3819			0.1433			0.3121
514.045	0.3149	0.1628	0.477	0.3797			0.1433			0.312
514.378	0.3148	0.1611	0.4773	0.3803			0.1433			0.3119
514.71	0.316	0.1623	0.4781	0.3818			0.1433			0.3119
515.043	0.3149	0.1621	0.4785	0.3819			0.1433			0.3119
515.375	0.3156	0.1617	0.4788	0.3798			0.1433			0.3118
515.707	0.3138	0.1583	0.4783	0.385			0.1432			0.3118
516.04	0.314	0.1608	0.4766	0.3845			0.1432			0.3117
516.372	0.3145	0.1606	0.48	0.3818			0.1432			0.3116
516.705	0.3122	0.1597	0.4758	0.3852			0.1432			0.3116
517.038	0.3125	0.1592	0.4818	0.3827			0.1432			0.3115
517.37	0.3153	0.1594	0.4792	0.384			0.1432			0.3115
517.702	0.3141	0.1594	0.4773	0.3837			0.1431			0.3114
518.035	0.3136	0.1621	0.4785	0.3827			0.1431			0.3114
518.367	0.315	0.1593	0.4778	0.3832			0.1431			0.3113
518.7	0.317	0.1613	0.4793	0.3816			0.143			0.3113
519.033	0.3127	0.161	0.4769	0.381			0.143			0.3112
519.365	0.3141	0.159	0.478	0.3826			0.143			0.3111
519.697	0.3132	0.1609	0.4811	0.3809			0.143			0.3111
520.03	0.316	0.1611	0.4782	0.3809			0.143			0.3111
520.362	0.314	0.1597	0.4745	0.3837			0.143			0.311
520.695	0.3107	0.16	0.4771	0.3798			0.143			0.3109
521.028	0.3126	0.1589	0.4783	0.3787			0.1429			0.3109
521.36	0.3148	0.1596	0.4792	0.3826			0.1429			0.3108
521.692	0.3125	0.1589	0.4763	0.3818			0.1429			0.3108
522.025	0.3116	0.1606	0.4769	0.3803			0.1428			0.3107
522.357	0.3143	0.1601	0.4793	0.3845			0.1428			0.3107
522.69	0.3117	0.159	0.4797	0.3785			0.1428			0.3106
523.023	0.312	0.16	0.4785	0.3858			0.1428			0.3106
523.355	0.3127	0.1595	0.48	0.3811			0.1428			0.3105
523.688	0.3142	0.1578	0.4768	0.3815			0.1428			0.3105
524.02	0.3117	0.1599	0.4763	0.3821			0.1427			0.3104
524.352	0.3132	0.159	0.4762	0.3813			0.1427			0.3104
524.685	0.3131	0.1587	0.4816	0.3824			0.1427			0.3103
525.018	0.3141	0.1585	0.4773	0.382			0.1427			0.3102
525.35	0.3137	0.1572	0.4767	0.3838			0.1427			0.3102
525.683	0.3102	0.1593	0.4783	0.3817			0.1427			0.3101
526.015	0.3131	0.1575	0.4752	0.3822			0.1426			0.3101
526.347	0.3132	0.1596	0.4766	0.3839			0.1426			0.3101
526.68	0.3121	0.1588	0.4749	0.383			0.1426			0.31
527.013	0.3123	0.1601	0.479	0.3826			0.1425			0.3099
527.345	0.313	0.1588	0.4739	0.3812			0.1425			0.3099
527.678	0.3102	0.1598	0.4791	0.3835			0.1425			0.3098
528.01	0.3111	0.1568	0.4737	0.3817			0.1425			0.3098
528.342	0.312	0.1606	0.4815	0.3835			0.1425			0.3097
528.675	0.3133	0.1582	0.479	0.3792			0.1425			0.3097
529.008	0.3096	0.1577	0.4756	0.3821			0.1425			0.3096
529.34	0.313	0.1602	0.48	0.3812			0.1424			0.3096
529.673	0.3127	0.1588	0.475	0.377			0.1424			0.3095
530.005	0.3129	0.1595	0.4796	0.3823			0.1424			0.3095
530.337	0.3117	0.1592	0.4747	0.383			0.1423			0.3094
530.67	0.3142	0.1581	0.477	0.3816			0.1423			0.3094
531.003	0.3149	0.1578	0.4767	0.3796			0.1423			0.3093
531.335	0.3164	0.1591	0.4793	0.3799			0.1423			0.3092
531.668	0.3116	0.1585	0.479	0.3811			0.1423			0.3092
532	0.3107	0.159	0.48	0.3818			0.1423			0.3091
532.332	0.3095	0.1577	0.4766	0.3835			0.1423			0.3091
532.665	0.3111	0.1594	0.4794	0.3841			0.1422			0.309
532.997	0.3128	0.1589	0.4761	0.3818			0.1422			0.309
533.33	0.3108	0.1578	0.4761	0.381			0.1422			0.3089
533.663	0.3137	0.1572	0.4783	0.3822			0.1421			0.3089
533.995	0.3106	0.1581	0.4761	0.3837			0.1421			0.3088
534.327	0.3119	0.1571	0.4778	0.381			0.1421			0.3088
534.66	0.3131	0.1592	0.4777	0.3808			0.1421			0.3087
534.992	0.3117	0.1578	0.4745	0.3813			0.1421			0.3087
535.325	0.3128	0.157	0.4805	0.3788			0.1421			0.3086
535.658	0.3119	0.1596	0.4765	0.3815			0.1421			0.3085
535.99	0.3111	0.1584	0.4754	0.3823			0.142			0.3085
536.322	0.3096	0.1571	0.4804	0.3842			0.142			0.3085
536.655	0.3116	0.1588	0.4769	0.3808			0.142			0.3084
536.987	0.3105	0.1574	0.4759	0.3824			0.142			0.3084
537.32	0.3109	0.16	0.4772	0.3813			0.142			0.3083
537.653	0.3142	0.1577	0.474	0.3784			0.142			0.3082
537.985	0.3109	0.1584	0.475	0.3787			0.142			0.3082
538.317	0.3096	0.1559	0.4758	0.3831			0.1419			0.3082
538.65	0.3104	0.1563	0.4757	0.3808			0.1419			0.3081
538.982	0.31	0.1589	0.477	0.3807			0.1419			0.308
539.315	0.3117	0.1561	0.4784	0.3804			0.1419			0.308
539.648	0.3093	0.1563	0.4773	0.3814			0.1418			0.3079
539.98	0.3088	0.1544	0.476	0.3821			0.1418			0.3079
540.312	0.3105	0.1578	0.4783	0.3805			0.1418			0.3079
540.645	0.3082	0.1557	0.4784	0.3795			0.1418			0.3078
540.977	0.3088	0.158	0.4761	0.377			0.1418			0.3077
541.31	0.3109	0.1559	0.4773	0.3817			0.1418			0.3077
541.643	0.3113	0.1564	0.4769	0.3828			0.1418			0.3076
541.975	0.3092	0.1572	0.4749	0.377			0.1417			0.3075
542.308	0.3104	0.1579	0.4775	0.3779			0.1417			0.3075
542.64	0.311	0.1577	0.4763	0.3805			0.1417			0.3075
542.972	0.3086	0.1598	0.4778	0.3828			0.1416			0.3074
543.305	0.3114	0.1568	0.4757	0.3803			0.1416			0.3073
543.638	0.3111	0.1584	0.4774	0.3814			0.1416			0.3073
543.97	0.3143	0.1583	0.4763	0.3809			0.1416			0.3073
544.303	0.3114	0.1578	0.4759	0.378			0.1416			0.3072
544.635	0.3099	0.1576	0.475	0.3799			0.1416			0.3072
544.967	0.3109	0.1558	0.4775	0.382			0.1416			0.3071
545.3	0.3102	0.1545	0.4766	0.3786			0.1416			0.307
545.633	0.3123	0.1568	0.4749	0.381			0.1415			0.307
545.965	0.3117	0.1572	0.4744	0.3813			0.1415			0.307
546.298	0.3075	0.1578	0.473	0.3813			0.1415			0.3069
546.63	0.3089	0.1576	0.4765	0.3837			0.1415			0.3068
546.962	0.3125	0.158	0.478	0.3802			0.1415			0.3068
547.295	0.3113	0.1561	0.4764	0.3746			0.1415			0.3067
547.628	0.3099	0.1564	0.4766	0.3785			0.1415			0.3067
547.96	0.3101	0.1564	0.4746	0.3791			0.1414			0.3067
548.293	0.3081	0.1562	0.4756	0.3801			0.1414			0.3066
548.625	0.31	0.1565	0.4759	0.3787			0.1414			0.3065
548.957	0.31	0.1553	0.4742	0.3785			0.1414			0.3065
549.29	0.3105	0.1566	0.4767	0.3812			0.1413			0.3064
549.622	0.3092	0.1558	0.4771	0.3816			0.1413			0.3063
549.955	0.3104	0.1585	0.4769	0.379			0.1413			0.3063
550.288	0.3073	0.156	0.4749	0.3778			0.1413			0.3063
550.62	0.3113	0.1559	0.4773	0.3804			0.1413			0.3062
550.952	0.3074	0.1565	0.476	0.3807			0.1413			0.3062
551.285	0.3087	0.1561	0.4777	0.379			0.1413			0.3061
551.617	0.31	0.1554	0.4744	0.3783			0.1413			0.3061
551.95	0.3102	0.1563	0.4787	0.3788			0.1412			0.306
552.283	0.3106	0.1547	0.4738	0.3764			0.1412			0.306
552.615	0.3105	0.1566	0.4753	0.3799			0.1412			0.3059
552.947	0.3095	0.1548	0.4743	0.3794			0.1412			0.3058
553.28	0.309	0.1547	0.475	0.3806			0.1411			0.3058
553.612	0.3111	0.1553	0.4768	0.3804			0.1411			0.3058
553.945	0.3123	0.1561	0.4777	0.3836			0.1411			0.3057
554.278	0.3084	0.1555	0.4789	0.3794			0.1411			0.3056
554.61	0.3089	0.1552	0.4756	0.3785			0.1411			0.3056
554.942	0.3066	0.1539	0.4792	0.3795			0.1411			0.3055
555.275	0.31	0.155	0.4763	0.3805			0.1411			0.3055
555.607	0.3099	0.1567	0.4747	0.3799			0.141			0.3055
555.94	0.3096	0.1561	0.4728	0.382			0.141			0.3054
556.273	0.307	0.1542	0.4786	0.3755			0.141			0.3053
556.605	0.3086	0.1545	0.4758	0.3816			0.141			0.3053
556.938	0.3094	0.1561	0.4775	0.3803			0.141			0.3052
557.27	0.3102	0.1547	0.4744	0.38			0.141			0.3052
557.602	0.3088	0.1543	0.4739	0.3774			0.141			0.3051
557.935	0.3077	0.1534	0.4787	0.3798			0.141			0.3051
558.268	0.309	0.1543	0.4775	0.3793			0.141			0.305
558.6	0.3082	0.154	0.4751	0.379			0.1409			0.305
558.933	0.3108	0.1563	0.4751	0.3787			0.1409			0.3049
559.265	0.3081	0.1558	0.4729	0.3783			0.1409			0.3049
559.597	0.3087	0.1559	0.4762	0.3796			0.1409			0.3048
559.93	0.307	0.1545	0.4771	0.3795			0.1408			0.3048
560.263	0.3099	0.1541	0.4768	0.3787			0.1408			0.3047
560.595	0.3061	0.1535	0.4793	0.3817			0.1408			0.3046
560.928	0.3107	0.1549	0.4736	0.3775			0.1408			0.3046
561.26	0.3069	0.1551	0.478	0.3828			0.1408			0.3046
561.592	0.3093	0.1545	0.4752	0.3766			0.1408			0.3045
561.925	0.3063	0.1538	0.478	0.3797			0.1408			0.3045
562.258	0.3074	0.1551	0.4788	0.3777			0.1408			0.3044
562.59	0.3089	0.1553	0.4769	0.3788			0.1407			0.3043
562.923	0.3076	0.1545	0.4752	0.3777			0.1407			0.3043
563.255	0.3075	0.1534	0.4759	0.3764			0.1407			0.3043
563.587	0.3065	0.1541	0.4755	0.3772			0.1407			0.3042
563.92	0.3085	0.1543	0.4802	0.3822			0.1406			0.3041
564.253	0.3081	0.1545	0.4767	0.38			0.1406			0.3041
564.585	0.3053	0.1538	0.4751	0.3785			0.1406			0.3041
564.918	0.3076	0.1551	0.4732	0.3748			0.1406			0.304
565.25	0.307	0.1549	0.4786	0.3778			0.1406			0.3039
565.582	0.3045	0.1558	0.4767	0.3764			0.1406			0.3039
565.915	0.3058	0.154	0.4748	0.3744			0.1406			0.3038
566.247	0.3073	0.155	0.4754	0.3758			0.1406			0.3038
566.58	0.3092	0.1544	0.4766	0.3791			0.1406			0.3038
566.913	0.3066	0.1534	0.4749	0.3806			0.1405			0.3037
567.245	0.3061	0.1524	0.4745	0.3821			0.1405			0.3036
567.577	0.3075	0.1527	0.4768	0.3789			0.1405			0.3036
567.91	0.3075	0.1524	0.4741	0.3787			0.1405			0.3035
568.242	0.3062	0.1555	0.4734	0.3791			0.1404			0.3035
568.575	0.3059	0.1523	0.4743	0.3798			0.1404			0.3034
568.908	0.307	0.1544	0.4758	0.3737			0.1404			0.3034
569.24	0.3054	0.1543	0.4775	0.3805			0.1404			0.3033
569.572	0.3068	0.1532	0.4764	0.3797			0.1404			0.3033
569.905	0.3062	0.1544	0.4748	0.3771			0.1404			0.3033
570.237	0.309	0.154	0.4768	0.376			0.1404			0.3032
570.57	0.3071	0.1545	0.4765	0.38			0.1404			0.3031
570.903	0.3071	0.1536	0.4742	0.376			0.1404			0.3031
571.235	0.3048	0.1537	0.4762	0.3782			0.1403			0.303
571.567	0.3049	0.1544	0.4743	0.3812			0.1403			0.303
571.9	0.3067	0.1529	0.474	0.3782			0.1403			0.3029
572.232	0.3074	0.1534	0.4743	0.3783			0.1403			0.3029
572.565	0.3051	0.1529	0.4787	0.3781			0.1403			0.3028
572.898	0.3094	0.1538	0.4745	0.378			0.1403			0.3028
573.23	0.3048	0.153	0.4738	0.3787			0.1403			0.3028
573.562	0.3068	0.1527	0.4763	0.3795			0.1403			0.3027
573.895	0.3064	0.1531	0.4754	0.3802			0.1403			0.3026
574.227	0.3086	0.1524	0.4727	0.3803			0.1402			0.3026
574.56	0.3048	0.1542	0.4753	0.3783			0.1402			0.3025
574.893	0.3073	0.1539	0.4719	0.3799			0.1402			0.3024
575.225	0.3032	0.1537	0.4723	0.3787			0.1402			0.3024
575.558	0.3063	0.1523	0.477	0.3778			0.1402			0.3024
575.89	0.3077	0.152	0.4749	0.3803			0.1401			0.3023
576.222	0.3043	0.1538	0.4771	0.3758			0.1401			0.3022
576.555	0.3057	0.1519	0.4756	0.3726			0.1401			0.3022
576.888	0.3062	0.1531	0.4773	0.379			0.1401			0.3022
577.22	0.3068	0.1511	0.474	0.3764			0.1401			0.3021
577.553	0.3043	0.1517	0.4743	0.378			0.1401			0.3021
577.885	0.3061	0.1525	0.4746	0.3767			0.1401			0.302
578.217	0.3065	0.1533	0.4733	0.375			0.1401			0.3019
578.55	0.3048	0.1524	0.4757	0.376			0.1401			0.3019
578.883	0.3052	0.1519	0.4718	0.3779			0.14			0.3019
579.215	0.3039	0.1522	0.4766	0.3777			0.14			0.3018
579.548	0.3057	0.1532	0.4746	0.3785			0.14			0.3017
579.88	0.3058	0.1517	0.4766	0.3772			0.14			0.3017
580.212	0.3044	0.1532	0.4706	0.379			0.14			0.3017
580.545	0.3049	0.1522	0.4741	0.3776			0.1399			0.3016
580.878	0.307	0.1527	0.4734	0.3776			0.1399			0.3016
581.21	0.3053	0.152	0.4749	0.3784			0.1399			0.3015
581.543	0.3053	0.1519	0.4761	0.3768			0.1399			0.3014
581.875	0.3027	0.1511	0.4754	0.3773			0.1399			0.3014
582.207	0.3021	0.1517	0.4752	0.3786			0.1399			0.3014
582.54	0.3048	0.1534	0.4725	0.3753			0.1399			0.3013
582.872	0.3045	0.1537	0.4749	0.3769			0.1399			0.3012
583.205	0.3046	0.1523	0.4739	0.3768			0.1399			0.3012
583.538	0.305	0.1528	0.4726	0.3763			0.1398			0.3012
583.87	0.3062	0.1528	0.4734	0.3779			0.1398			0.3011
584.202	0.303	0.1527	0.4745	0.3752			0.1398			0.3011
584.535	0.3051	0.1518	0.4762	0.3764			0.1398			0.301
584.867	0.3043	0.1511	0.4725	0.3771			0.1398			0.3009
585.2	0.3033	0.1507	0.4758	0.38			0.1398			0.3009
585.533	0.3028	0.1517	0.4766	0.3772			0.1398			0.3009
585.865	0.3035	0.1516	0.4744	0.3798			0.1398			0.3008
586.197	0.3025	0.152	0.4728	0.3762			0.1398			0.3007
586.53	0.304	0.1526	0.4751	0.3744			0.1398			0.3007
586.862	0.3022	0.1528	0.4763	0.3769			0.1397			0.3007
587.195	0.3029	0.1532	0.4732	0.3774			0.1397			0.3006
587.528	0.3018	0.1507	0.4719	0.3769			0.1397			0.3005
587.86	0.3038	0.1522	0.4738	0.3765			0.1397			0.3005
588.192	0.3027	0.1512	0.4749	0.3755			0.1397			0.3004
588.525	0.3061	0.1524	0.473	0.375			0.1396			0.3004
588.857	0.3038	0.1531	0.4756	0.3782			0.1396			0.3004
589.19	0.3055	0.1504	0.4762	0.377			0.1396			0.3003
589.523	0.3025	0.1532	0.4769	0.3778			0.1396			0.3002
589.855	0.3024	0.1512	0.475	0.375			0.1396			0.3002
590.188	0.3037	0.1515	0.4769	0.3775			0.1396			0.3002
590.52	0.3031	0.1535	0.4745	0.3744			0.1396			0.3001
590.852	0.3066	0.1522	0.4719	0.3741			0.1396			0.3
591.185	0.3029	0.1512	0.4734	0.3761			0.1396			0.3
591.518	0.3044	0.1517	0.4729	0.3775			0.1396			0.2999
591.85	0.3049	0.1509	0.4751	0.3783			0.1396			0.2999
592.183	0.3048	0.1513	0.4719	0.375			0.1395			0.2999
592.515	0.302	0.1504	0.4763	0.3767			0.1395			0.2998
592.847	0.3053	0.1527	0.4785	0.3808			0.1395			0.2997
593.18	0.302	0.1534	0.4734	0.3792			0.1395			0.2997
593.513	0.3032	0.1497	0.4751	0.3757			0.1395			0.2997
593.845	0.3024	0.1516	0.4747	0.3766			0.1394			0.2996
594.178	0.3044	0.1523	0.4716	0.3782			0.1394			0.2995
594.51	0.3033	0.1501	0.4777	0.3777			0.1394			0.2995
594.842	0.3024	0.1494	0.4726	0.3752			0.1394			0.2994
595.175	0.3044	0.1529	0.4738	0.3759			0.1394			0.2994
595.508	0.3031	0.1513	0.4733	0.3806			0.1394			0.2994
595.84	0.3027	0.1518	0.4736	0.373			0.1394			0.2993
596.173	0.305	0.1494	0.4747	0.3767			0.1394			0.2992
596.505	0.3014	0.1512	0.474	0.3774			0.1394			0.2992
596.837	0.3059	0.1496	0.4726	0.3764			0.1394			0.2992
597.17	0.3023	0.1508	0.4705	0.3765			0.1394			0.2991
597.503	0.304	0.1508	0.4726	0.3773			0.1393			0.299
597.835	0.3025	0.1495	0.4758	0.3738			0.1393			0.299
598.168	0.3031	0.1512	0.4732	0.378			0.1393			0.299
598.5	0.3064	0.152	0.4745	0.3778			0.1393			0.2989
598.832	0.3033	0.1504	0.4715	0.3764			0.1393			0.2988
599.165	0.3029	0.151	0.472	0.3772			0.1393			0.2988
599.497	0.3043	0.153	0.4717	0.3758			0.1393			0.2987
599.83	0.3041	0.1508	0.4744	0.3796			0.1393			0.2987
600.163	0.3016	0.1506	0.4752	0.3756			0.1393			0.2987
600.495	0.3016	0.1509	0.4778	0.3733			0.1393			0.2986
600.827	0.2996	0.1497	0.4742	0.3766			0.1393			0.2985
601.16	0.3031	0.151	0.4735	0.3738			0.1392			0.2985
601.492	0.3018	0.1502	0.4728	0.3763			0.1392			0.2985
601.825	0.302	0.1483	0.4751	0.377			0.1392			0.2984
602.158	0.3012	0.1492	0.4756	0.3777			0.1392			0.2983
602.49	0.3033	0.1505	0.4716	0.3754			0.1392			0.2983
602.822	0.3009	0.1494	0.4718	0.3752			0.1391			0.2983
603.155	0.2999	0.1501	0.4759	0.3764			0.1391			0.2982
603.487	0.3021	0.1498	0.4761	0.3756			0.1391			0.2982
603.82	0.3027	0.1511	0.476	0.3774			0.1391			0.2981
604.153	0.3014	0.1497	0.4779	0.3733			0.1391			0.298
604.485	0.2996	0.1495	0.4737	0.3776			0.1391			0.298
604.817	0.3026	0.1501	0.4713	0.3763			0.1391			0.298
605.15	0.3022	0.1511	0.4739	0.3787			0.1391			0.2979
605.482	0.3017	0.1481	0.4716	0.377			0.1391			0.2978
605.815	0.3029	0.1485	0.4753	0.3771			0.1391			0.2978
606.148	0.3012	0.1483	0.4758	0.3762			0.1391			0.2978
606.48	0.3027	0.1481	0.4711	0.3778			0.1391			0.2977
606.812	0.3007	0.1494	0.4758	0.3765			0.139			0.2976
607.145	0.3025	0.1496	0.4762	0.3737			0.139			0.2976
607.477	0.2994	0.1485	0.4715	0.3789			0.139			0.2976
607.81	0.3015	0.1517	0.4745	0.3738			0.139			0.2975
608.143	0.3012	0.1495	0.4744	0.3775			0.139			0.2975
608.475	0.2999	0.1497	0.4718	0.3764			0.1389			0.2974
608.808	0.2996	0.1493	0.4733	0.377			0.1389			0.2973
609.14	0.3004	0.1494	0.4736	0.3732			0.1389			0.2973
609.472	0.2989	0.1495	0.4735	0.3771			0.1389			0.2973
609.805	0.3003	0.1505	0.4717	0.3746			0.1389			0.2972
610.138	0.2998	0.1491	0.4727	0.3724			0.1389			0.2971
610.47	0.3015	0.1494	0.473	0.3749			0.1389			0.2971
610.803	0.2999	0.1492	0.4723	0.3779			0.1389			0.2971
611.135	0.3004	0.1489	0.4759	0.377			0.1389			0.297
611.467	0.2991	0.1484	0.4729	0.378			0.1389			0.297
611.8	0.3018	0.1495	0.4709	0.375			0.1389			0.2969
612.133	0.2985	0.1478	0.4744	0.3733			0.1389			0.2969
612.465	0.2978	0.1495	0.4714	0.3769			0.1388			0.2968
612.798	0.3015	0.1514	0.4748	0.3771			0.1388			0.2968
613.13	0.3006	0.1506	0.4736	0.3759			0.1388			0.2967
613.462	0.3005	0.1476	0.4711	0.3768			0.1388			0.2966
613.795	0.2996	0.1481	0.4738	0.3763			0.1388			0.2966
614.128	0.3013	0.1488	0.4722	0.3731			0.1388			0.2966
614.46	0.2991	0.1495	0.4738	0.3757			0.1388			0.2965
614.793	0.299	0.1483	0.4708	0.3765			0.1387			0.2965
615.125	0.2975	0.1493	0.4759	0.374			0.1387			0.2965
615.457	0.2991	0.148	0.4747	0.374			0.1387			0.2964
615.79	0.3009	0.1487	0.4713	0.3761			0.1387			0.2963
616.122	0.2997	0.1492	0.4731	0.3754			0.1387			0.2963
616.455	0.2999	0.1476	0.4729	0.3748			0.1387			0.2962
616.788	0.3031	0.1479	0.4766	0.3762			0.1387			0.2962
617.12	0.3001	0.1477	0.4717	0.3763			0.1387			0.2961
617.452	0.3006	0.1482	0.4733	0.3773			0.1387			0.2961
617.785	0.2971	0.1484	0.4732	0.3768			0.1387			0.296
618.117	0.2991	0.1499	0.4728	0.3763			0.1387			0.296
618.45	0.2999	0.1486	0.4729	0.3755			0.1387			0.2959
618.783	0.2996	0.1472	0.4739	0.3751			0.1386			0.2959
619.115	0.2971	0.1476	0.4739	0.375			0.1386			0.2958
619.447	0.2995	0.1505	0.4722	0.374			0.1386			0.2958
619.78	0.2998	0.1488	0.4736	0.3757			0.1386			0.2958
620.112	0.3002	0.1484	0.4702	0.3761			0.1386			0.2957
620.445	0.298	0.1477	0.4758	0.3725			0.1386			0.2956
620.778	0.2984	0.1488	0.4748	0.3742			0.1386			0.2956
621.11	0.2981	0.1477	0.4765	0.3736			0.1386			0.2956
621.442	0.2999	0.1485	0.4732	0.3725			0.1386			0.2955
621.775	0.2997	0.1466	0.4747	0.3744			0.1386			0.2954
622.107	0.2991	0.1473	0.4729	0.3734			0.1386			0.2954
622.44	0.2995	0.1476	0.4731	0.3699			0.1386			0.2953
622.773	0.301	0.1484	0.4731	0.3729			0.1386			0.2953
623.105	0.3012	0.1479	0.4705	0.3751			0.1385			0.2953
623.438	0.2979	0.1483	0.4736	0.3707			0.1385			0.2952
623.77	0.2995	0.1468	0.4729	0.3755			0.1385			0.2951
624.102	0.2985	0.1484	0.4758	0.3737			0.1385			0.2951
624.435	0.298	0.1487	0.4727	0.3786			0.1385			0.2951
624.768	0.2995	0.1481	0.4748	0.375			0.1385			0.295
625.1	0.301	0.1464	0.4737	0.3733			0.1385			0.2949
625.433	0.2978	0.1483	0.4782	0.3773			0.1384			0.2949
625.765	0.2998	0.1475	0.473	0.3732			0.1384			0.2949
626.097	0.2987	0.1482	0.4763	0.3736			0.1384			0.2948
626.43	0.3013	0.1475	0.4747	0.3734			0.1384			0.2948
626.763	0.299	0.1473	0.475	0.3735			0.1384			0.2947
627.095	0.2982	0.1484	0.4722	0.3755			0.1384			0.2947
627.428	0.2987	0.1473	0.4721	0.3735			0.1384			0.2946
627.76	0.299	0.1462	0.4699	0.375			0.1384			0.2946
628.092	0.2977	0.1491	0.4711	0.3742			0.1384			0.2945
628.425	0.2963	0.146	0.4727	0.3745			0.1384			0.2945
628.758	0.2996	0.1473	0.4733	0.3727			0.1384			0.2944
629.09	0.2989	0.1482	0.4732	0.3758			0.1384			0.2944
629.423	0.3012	0.1457	0.4726	0.3718			0.1384			0.2943
629.755	0.2978	0.1479	0.469	0.3748			0.1383			0.2942
630.087	0.2966	0.1451	0.4716	0.3767			0.1383			0.2942
630.42	0.2977	0.1461	0.4743	0.3749			0.1383			0.2942
630.753	0.2958	0.1479	0.472	0.3782			0.1383			0.2941
631.085	0.2993	0.1486	0.4733	0.3716			0.1383			0.2941
631.418	0.2973	0.1479	0.4718	0.3733			0.1383			0.2941
631.75	0.2973	0.1482	0.4731	0.3733			0.1383			0.294
632.082	0.2987	0.1465	0.472	0.3727			0.1382			0.2939
632.415	0.2991	0.1488	0.4693	0.3737			0.1382			0.2939
632.747	0.2987	0.1489	0.4697	0.3765			0.1382			0.2939
633.08	0.2983	0.1482	0.4708	0.3769			0.1382			0.2938
633.413	0.2973	0.1456	0.4742	0.3769			0.1382			0.2937
633.745	0.2988	0.1474	0.472	0.3742			0.1382			0.2937
634.077	0.2974	0.147	0.4781	0.3746			0.1382			0.2936
634.41	0.2974	0.1473	0.47	0.3719			0.1382			0.2936
634.742	0.2979	0.147	0.474	0.3754			0.1382			0.2936
635.075	0.2965	0.1453	0.4746	0.3718			0.1382			0.2935
635.408	0.2974	0.1473	0.471	0.3727			0.1382			0.2934
635.74	0.298	0.1463	0.4749	0.3727			0.1382			0.2934
636.072	0.2977	0.1463	0.4661	0.3735			0.1382			0.2934
636.405	0.2971	0.1463	0.4707	0.3705			0.1382			0.2933
636.737	0.2965	0.1454	0.4729	0.3768			0.1381			0.2932
637.07	0.2975	0.1458	0.4695	0.3718			0.1381			0.2932
637.403	0.2994	0.1466	0.4721	0.375			0.1381			0.2932
637.735	0.2952	0.1473	0.4741	0.3745			0.1381			0.2931
638.067	0.2946	0.1469	0.4717	0.3732			0.1381			0.2931
638.4	0.2958	0.1467	0.4715	0.3742			0.1381			0.2931
638.732	0.2945	0.1463	0.4736	0.3762			0.1381			0.293
639.065	0.2985	0.1459	0.4726	0.3757			0.1381			0.2929
639.398	0.2975	0.1452	0.4711	0.3734			0.1381			0.2929
639.73	0.2953	0.148	0.4705	0.3722			0.1381			0.2928
640.062	0.2965	0.1475	0.4714	0.3701			0.1381			0.2928
640.395	0.2962	0.1476	0.4713	0.372			0.1381			0.2927
640.727	0.296	0.1458	0.4748	0.3734			0.1381			0.2927
641.06	0.298	0.1469	0.4738	0.3738			0.1381			0.2926
641.393	0.2968	0.1451	0.4705	0.3769			0.1381			0.2926
641.725	0.2957	0.1461	0.4697	0.373			0.138			0.2925
642.058	0.296	0.1464	0.4734	0.373			0.138			0.2925
642.39	0.2959	0.1475	0.4704	0.3731			0.138			0.2924
642.722	0.2956	0.1463	0.472	0.3754			0.138			0.2924
643.055	0.2963	0.1456	0.4728	0.372			0.138			0.2924
643.388	0.2933	0.1465	0.471	0.3734			0.138			0.2923
643.72	0.2956	0.1463	0.471	0.3743			0.138			0.2922
644.053	0.296	0.1454	0.4727	0.3747			0.138			0.2922
644.385	0.2953	0.1476	0.4702	0.3758			0.1379			0.2922
644.717	0.2943	0.1445	0.4703	0.3719			0.1379			0.2921
645.05	0.2953	0.1474	0.4717	0.3733			0.1379			0.292
645.383	0.2948	0.1477	0.4744	0.3752			0.1379			0.292
645.715	0.2949	0.1455	0.4731	0.3711			0.1379			0.292
646.048	0.2957	0.1472	0.47	0.3727			0.1379			0.2919
646.38	0.2977	0.1444	0.4739	0.3738			0.1379			0.2919
646.712	0.2946	0.1455	0.4727	0.3769			0.1379			0.2919
647.045	0.2954	0.1435	0.4701	0.3728			0.1379			0.2918
647.378	0.2966	0.145	0.4716	0.3736			0.1379			0.2917
647.71	0.297	0.1468	0.4693	0.3744			0.1379			0.2917
648.043	0.298	0.1442	0.4703	0.3755			0.1379			0.2916
648.375	0.2939	0.146	0.4736	0.3725			0.1379			0.2916
648.707	0.2964	0.1454	0.4737	0.373			0.1379			0.2915
649.04	0.2965	0.1458	0.475	0.3722			0.1379			0.2915
649.372	0.2978	0.1448	0.4731	0.3735			0.1378			0.2914
649.705	0.2953	0.1439	0.4716	0.371			0.1378			0.2914
650.038	0.2925	0.1453	0.473	0.3727			0.1378			0.2914
650.37	0.2961	0.1455	0.4688	0.3731			0.1378			0.2913
650.702	0.2934	0.1467	0.4734	0.3744			0.1378			0.2912
651.035	0.2968	0.1481	0.4725	0.3763			0.1378			0.2912
651.367	0.295	0.1464	0.4686	0.3734			0.1378			0.2912
651.7	0.2948	0.1449	0.4716	0.3726			0.1378			0.2911
652.033	0.2919	0.1474	0.4724	0.3735			0.1377			0.291
652.365	0.2948	0.1453	0.4713	0.3708			0.1377			0.291
652.697	0.2928	0.1453	0.4727	0.3711			0.1377			0.291
653.03	0.2954	0.1465	0.4698	0.3726			0.1377			0.2909
653.362	0.2942	0.1441	0.4705	0.3728			0.1377			0.2908
653.695	0.2939	0.1445	0.4698	0.3741			0.1377			0.2908
654.028	0.2942	0.1448	0.4734	0.3712			0.1377			0.2908
654.36	0.2948	0.147	0.4719	0.3711			0.1377			0.2907
654.692	0.2937	0.1446	0.4682	0.3718			0.1377			0.2907
655.025	0.2956	0.1428	0.4694	0.3752			0.1377			0.2907
655.357	0.2941	0.1462	0.4697	0.3721			0.1377			0.2906
655.69	0.2914	0.1434	0.4712	0.3759			0.1377			0.2905
656.023	0.2945	0.1453	0.4722	0.3689			0.1377			0.2905
656.355	0.2945	0.1443	0.4718	0.372			0.1377			0.2905
656.688	0.2957	0.1454	0.471	0.3712			0.1377			0.2904
657.02	0.2953	0.1435	0.4716	0.3714			0.1377			0.2903
657.352	0.2948	0.1462	0.47	0.3714			0.1377			0.2903
657.685	0.2939	0.1446	0.4692	0.3741			0.1376			0.2903
658.018	0.2962	0.1456	0.4684	0.3723			0.1376			0.2902
658.35	0.2936	0.1435	0.4701	0.3721			0.1376			0.2902
658.683	0.294	0.1443	0.4693	0.3705			0.1376			0.2901
659.015	0.2941	0.145	0.4724	0.3738			0.1376			0.2901
659.347	0.2959	0.1447	0.4725	0.3726			0.1376			0.29
659.68	0.2945	0.1438	0.4713	0.3693			0.1376			0.29
660.013	0.296	0.1447	0.4721	0.3709			0.1376			0.2899
660.345	0.2923	0.1464	0.4709	0.3711			0.1376			0.2899
660.678	0.2943	0.1463	0.4698	0.3712			0.1376			0.2898
661.01	0.2916	0.1446	0.4727	0.3715			0.1376			0.2898
661.342	0.2954	0.1443	0.4715	0.3729			0.1376			0.2897
661.675	0.2945	0.1436	0.4697	0.37			0.1376			0.2897
662.008	0.2936	0.1448	0.4693	0.374			0.1376			0.2897
662.34	0.2933	0.1454	0.4692	0.3715			0.1376			0.2896
662.673	0.2941	0.1445	0.4718	0.374			0.1376			0.2895
663.005	0.2909	0.1444	0.4707	0.3715			0.1376			0.2895
663.337	0.2953	0.1433	0.4696	0.3739			0.1375			0.2895
663.67	0.2945	0.1431	0.4711	0.3711			0.1375			0.2894
664.003	0.2939	0.1427	0.4701	0.372			0.1375			0.2893
664.335	0.2932	0.1448	0.4686	0.3717			0.1375			0.2893
664.668	0.2939	0.1438	0.4702	0.3731			0.1375			0.2893
[truncated: 1,602 more rows]

## Sheet: Fig. 2d  Scrambling rates
HEK POPC rates
	HEK Ca2+ a	HEK Ca2+ b		HEK 0 Ca2+ a	HEK 0 Ca2+ b
	0.0029856	0.0011783		0.00056505	0.00037904
	0.0029131	0.0011242		0.00056505	0.00037904
	0.003133	0.0012227		0.000923	0.00061268
	0.0029163	0.0013117		0.00087848	0.00058058
	0.0033255	0.0014662		0.00099772	0.0006998
	0.0028813	0.0015352		0.00094297	0.00066106
	0.0028674	0.0016259
HEK DMPC rates
	HEK +Ca2+ a	HEK +Ca2+ b		HEK 0 Ca2+ a	HEK 0 Ca2+ a
	0.0235	0.0125		0.00078528	0.00020288
	0.0254	0.0149		0.00083517	0.00019796
	0.0262	0.0185		0.00080956	0.00019863
	0.0283	0.0199		0.0007574	0.00032131
	0.0232	0.0141		0.00071532	0.00026587
	0.0298	0.0198		0.00098972	0.00037392
	0.0326	0.0266		0.00098204	0.00036116
	0.0172	0.0086672		0.00092793	0.00031533
	0.0221	0.0124		0.0010606	0.00033251
	0.0223	0.013
	0.0108	0.0046556
	0.0154	0.0077172
Sf9 POPC rates
	16K +Ca2+ a	16K +Ca2+ b		16K 0Ca2+ a	16K 0Ca2+ a
	0.0022905	0.0016314		0.00079441	0.00072633
	0.0024785	0.0017899		0.00078479	0.00072104
	0.0022176	0.0016438		0.00080049	0.00071693
	0.0028776	0.0011522		0.00059685	0.00043905
	0.0030597	0.0011786		0.0006929	0.00048491
				0.00053486	0.00047052
				0.00050412	0.00042688
				0.00053486	0.00047052
Sf9 DMPC rates
	16K +Ca2+ a	16K +Ca2+ b		16K 0Ca2+ a	16K 0Ca2+ a
	0.0235	0.0125		0.00087657	0.00052434
	0.0254	0.0149		0.00084091	0.00045596
	0.0262	0.0185		0.0011401	0.00041992
	0.0283	0.0199		0.0010701	0.00041165
	0.0232	0.0141		0.0010686	0.00040411
	0.0298	0.0198
	0.0326	0.0266
	0.0172	0.0086672
	0.0221	0.0124
	0.0223	0.013
	0.0108	0.0046556

## Sheet: Fig. 2e, f NBD-PS,PC rates
			NBD-PC +Ca2+ a	NBD-PC +Ca2+ b	NBD-PS +Ca2+ a	NBD-PS-b					NBD-PC 0Ca2+ a	NBD-PC 0Ca2+ b	NBD-PS 0Ca2+ a	NBD-PS 0Ca2+ b
			0.0158	0.0090506	0.0030852	0.002188					0.0008835	0.0004395	0.00061608	0.00042817
			0.0162	0.0096359	0.0023602	0.0013891					0.0012567	0.00073208	0.00064971	0.00041808
			0.0148	0.0072361	0.0020685	0.0010573					0.0013232	0.00070978	0.0014812	0.00055329
			0.0093898	0.0081303	0.0041991	0.002781					0.0013547	0.00073438	0.0014464	0.00055652
			0.0091331	0.0076396	0.0038926	0.0023825					0.0009554	0.00044043	0.00097763	0.00042953
			0.0090264	0.0074234	0.0036857	0.0023483					0.00099427	0.00047839	0.0010497	0.00044025
			0.0070045	0.0051811	0.0042747	0.0027254					0.00098518	0.00047845	0.0010459	0.00043395
			0.0060485	0.0032982	0.0050134	0.0030434
			0.0104	0.0058179
			0.0094186	0.0053176
			0.0096555	0.005752

## Sheet: Fig. 2h Flux % active liposomes
	16K Sf9 +Ca2+	16K Sf9 0Ca2+	16K HEK +Ca2+	16K HEK 0Ca2+
	0.6232	0.5022	0.6488	0.5154
	0.6444	0.3757	0.7206	0.4849
	0.5784	0.3522	0.6134	0.516
	0.4767	0.4088	0.5353	0.4823
	0.4075	0.291	0.5885	0.4126
	0.4775	0.3127	0.6075	0.6715
		0.3576	0.5789
			0.6238

## Sheet: Suppl. Fig 1
Suppl Fig
		Parameter 1 (Pearson's)	Parameter 2 (M1)	Parameter 3 (M2)
	Data 1	0.81	0.935	0.898
	Data 2	0.77	0.913	0.906
	Data 3	0.82	0.962	0.939
	Data 4	0.81	0.91	0.837
	Data 5	0.84	0.895	0.879
	Data 6	0.75	0.564	0.605
	Data 7	0.82	0.93	0.91
	Data 8	0.86	0.928	0.916
	Data 9	0.81	0.908	0.844
	Data 10	0.82	0.928	0.867
	Data 11	0.79	0.156	0.073
	Data 12	0.82	0.941	0.912
	Data 13	0.86	0.983	0.929
	Data 14	0.85	0.973	0.964
	Data 15	0.9	0.977	0.944
	Data 16	0.89	0.971	0.925
	Data 17	0.89	0.981	0.963
	Data 18	0.88	0.984	0.975
	Data 19	0.79	0.929	0.948
	Data 20	0.73	0.933	0.821
	Data 21	0.92	0.939	0.834
	Data 22	0.81	0.95	0.919
	Data 23	0.89	0.974	0.981
	Data 24	0.89	0.997	0.967
	Data 25	0.92	0.987	0.981
	Data 26	0.86	0.914	0.874
	Data 27	0.89	0.994	0.976
	Data 28	0.89	0.995	0.994
	Data 29	0.82	0.985	0.97
	Data 30	0.87	0.998	0.981
	Data 31	0.67	0.898	0.868
	Data 32	0.74	0.949	0.944
	Data 33	0.9	0.988	0.989
	Data 34	0.91	0.641	0.412
	Data 35	0.81	0.948	0.882
	Data 36	0.81	0.956	0.8
	Data 37	0.74	0.954	0.798
	Data 38	0.83	0.989	0.836
	Data 39	0.95	0.991	0.988
	Data 40	0.89	0.647	0.454
	Data 41	0.93	0.882	0.823
	Data 42	0.72	0.925	0.845
	Data 43	0.77	0.889	0.774
	Data 44	0.75	0.857	0.722
	Data 45	0.79	0.916	0.847
	Data 46	0.81	0.949	0.894
	Data 47	0.79	0.911	0.837
	Data 48	0.85	0.935	0.889
		Parameter 1 (Pearson's)	Parameter 2 (M1)	Parameter 3 (M2)
	N	48	48	48
	Average	0.831875	0.909562	0.856958
	St.dev	0.0624212	0.141754	0.167039
	SEM	0.00900973	0.0204605	0.02411

[truncated: 8 more sheets: Suppl. Fig1d Western, Suppl. Fig 3a 16K POPC (HEK), Suppl. Fig. 3b 16K DMPC (HEK), Suppl. Fig. 3c 16K NBD-PC (Sf9), Suppl. Fig. 3d 16K NBD-PS (Sf9), Suppl. fig. 3e D615N HEK, Suppl. Fig. 3f D615N Sf9, D615N rates]
